# Supplementary material for: A proteomic analysis shows the stimulation of light reactions and inhibition of the Calvin cycle in the skin chloroplasts of ripe red grape berries
Source: Front Plant Sci. 2022 Oct 25;13:1014532. doi: 10.3389/fpls.2022.1014532 (PMC9641181; doi:10.3389/fpls.2022.1014532)
Supplement: Supplementary file 1 [file Table_1.xlsx]

## Sheet: Tab. S1 - Filtered proteins
Supplemental Table S1. Log Fold Change of proteins identified in purified plastids from the skin of red grape berry cv. Vinhão.
	V3_ID	V1_ID	LogFC	adjPvalue	Functional_anotation
1	Vitvi07g02832	VIT_00s0160g00110	-6.64	0	No hit
2	Vitvi10g00232	VIT_00s0194g00270	-6.64	0	RNA-binding protein P67, Chloroplast
3	Vitvi10g00467	VIT_00s0265g00020	-6.64	0	TRNA synthetase class I (C)
4	Vitvi03g00800	VIT_00s0282g00040	-6.64	0	Major facilitator superfamily protein (MFS) Spinster
5	Vitvi02g00498	VIT_00s0323g00040	-6.64	0	Unknown protein
6	Vitvi07g03060	VIT_00s0386g00050	-6.64	0	No hit
7	Vitvi07g03084	VIT_00s0615g00020	-6.64	0	No hit
8	Vitvi07g03087	VIT_00s0686g00020	-6.64	0	No hit
9	Vitvi10g02409	VIT_00s2086g00010	-6.64	0	No hit
10	Vitvi01g01374	VIT_01s0010g01180	-6.64	0	VviTPS143
11	Vitvi01g01417	VIT_01s0010g01460	-6.64	0	VviTPS143
12	Vitvi01g01418	VIT_01s0010g01480	-6.64	0	VviTPS143
13	Vitvi01g02268	VIT_01s0010g03600	-6.64	0	Rubber elongation factor (REF)
14	Vitvi01g00045	VIT_01s0011g00500	-6.64	0	VviTPS143
15	Vitvi01g00250	VIT_01s0011g03120	-6.64	0	VviTPS143
16	Vitvi01g00340	VIT_01s0011g04180	-6.64	0	VviTPS143
17	Vitvi01g00505	VIT_01s0011g05880	-6.64	0	VviTPS143
18	Vitvi01g00518	VIT_01s0011g06050	-6.64	0	VviTPS143
19	Vitvi01g00898	VIT_01s0026g01400	-6.64	0	VviTPS143
20	Vitvi01g00985	VIT_01s0026g02230	-6.64	0	VviTPS143
21	Vitvi01g01058	VIT_01s0182g00050	-6.64	0	VviTPS143
22	Vitvi01g02139	VIT_01s0182g00070	-6.64	0	Proteasome 26S regulatory subunit (RPN6)
23	Vitvi02g00665	VIT_02s0012g00980	-6.64	0	ferredoxin-6, chloroplast precursor
24	Vitvi02g00110	VIT_02s0025g01240	-6.64	0	UDP-glucuronosyl/UDP-glucosyltransferase
25	Vitvi02g00116	VIT_02s0025g01300	-6.64	0	unknown
26	Vitvi02g00123	VIT_02s0025g01370	-6.64	0	Unknown protein
27	Vitvi02g00311	VIT_02s0025g03400	-6.64	0	Growth-on protein GRO10
28	Vitvi02g01110	VIT_02s0033g01000	-6.64	0	Anthraniloyal-CoA: methanol anthraniloyal transferase
29	Vitvi02g01182	VIT_02s0033g01380	-6.64	0	Alternative oxidase 1D
30	Vitvi02g01241	VIT_02s0087g00490	-6.64	0	10-deacetylbaccatin III 10-O-acetyltransferase
31	Vitvi03g00029	VIT_03s0038g00380	-6.64	0	Xylulose kinase
32	Vitvi03g00130	VIT_03s0038g02230	-6.64	0	Subtilisin-like serine protease 2
33	Vitvi03g01477	VIT_03s0038g04220	-6.64	0	Dihydroflavonol-4-reductase
34	Vitvi03g00515	VIT_03s0063g00270	-6.64	0	Unknown protein
35	Vitvi03g00359	VIT_03s0063g02250	-6.64	0	Polyol transporter 5
36	Vitvi03g01639	VIT_03s0088g00400	-6.64	0	Tubulin alpha-6 chain
37	Vitvi03g00579	VIT_03s0091g00220	-6.64	0	Unknown protein
38	Vitvi03g00842	VIT_03s0097g00510	-6.64	0	Oligopeptide transporter OPT4
39	Vitvi03g00566	VIT_03s0180g00280	-6.64	0	Indole-3-acetate beta-glucosyltransferase
40	Vitvi04g00080	VIT_04s0008g00950	-6.64	0	Calcineurin B protein 10
41	Vitvi04g00331	VIT_04s0008g03790	-6.64	0	Myb-related protein 3R-1 (Plant c-MYB-like protein 1) MYB3R1
42	Vitvi04g00360	VIT_04s0008g04190	-6.64	0	Bromo adjacent region
43	Vitvi04g00465	VIT_04s0008g05220	-6.64	0	Cellulose synthase CESA1
44	Vitvi04g00580	VIT_04s0008g06470	-6.64	0	Cysteinyl-tRNA synthetase
45	Vitvi04g01149	VIT_04s0023g00310	-6.64	0	CBS domain-containing protein
46	Vitvi04g01230	VIT_04s0023g01210	-6.64	0	Geranylgeranyl pyrophosphate synthetase 1, chloroplast precursor
47	Vitvi04g01268	VIT_04s0023g01560	-6.64	0	Unknown protein
48	Vitvi04g02108	VIT_04s0023g01810	-6.64	0	Ribosomal protein L6
49	Vitvi04g00962	VIT_04s0043g00310	-6.64	0	Ribulose-phosphate 3-epimerase
50	Vitvi04g02038	VIT_04s0043g00740	-6.64	0	Cytoplasmic FMR1 interacting protein
51	Vitvi05g00287	VIT_05s0020g01200	-6.64	0	Kinesin family member 2/24
52	Vitvi05g00321	VIT_05s0020g01530	-6.64	0	Alpha-1,6-xylosyltransferase
53	Vitvi05g00380	VIT_05s0020g02180	-6.64	0	Unknown protein
54	Vitvi05g00426	VIT_05s0020g02690	-6.64	0	Copper-binding family protein
55	Vitvi05g01276	VIT_05s0062g00430	-6.64	0	UDP-glucose:flavonoid 7-O-glucosyltransferase
56	Vitvi05g01291	VIT_05s0062g00630	-6.64	0	UDP-glucose transferase (UGT75B2)
57	Vitvi05g01317	VIT_05s0062g00830	-6.64	0	Ribosomal protein S1
58	Vitvi05g01366	VIT_05s0062g01320	-6.64	0	Chitinase
59	Vitvi05g00109	VIT_05s0077g01130	-6.64	0	Seed maturation protein PM36
60	Vitvi05g01572	VIT_05s0094g00150	-6.64	0	Membrane-associated 30 kDa protein, chloroplast precursor (M30)
61	Vitvi05g01590	VIT_05s0094g00420	-6.64	0	Endosperm defective 1 EDE1
62	Vitvi05g01647	VIT_05s0094g00990	-6.64	0	UDP-glucose:salicylic acid glucosyltransferase
63	Vitvi05g02276	VIT_05s0094g01400	-6.64	0	La domain-containing protein
64	Vitvi05g01702	VIT_05s0094g01570	-6.64	0	MLO1
65	Vitvi05g01488	VIT_05s0102g00270	-6.64	0	Cyclin-related
66	Vitvi06g01596	VIT_06s0004g00980	-6.64	0	Dirigent protein pDIR9
67	Vitvi06g00211	VIT_06s0004g02070	-6.64	0	GTP-binding protein engA
68	Vitvi06g00296	VIT_06s0004g02990	-6.64	0	GRIK2 (geminivirus rep interacting kinase 2)
69	Vitvi06g00562	VIT_06s0004g05780	-6.64	0	UDP-glucoronosyl and UDP-glucosyl transferase
70	Vitvi06g01398	VIT_06s0061g01230	-6.64	0	Cellulose synthase CSLA02
71	Vitvi07g00488	VIT_07s0005g02240	-6.64	0	ABC transporter G member 21
72	Vitvi07g00527	VIT_07s0005g02610	-6.64	0	Preprotein translocase secA subunit
73	Vitvi07g01844	VIT_07s0031g01680	-6.64	0	CYP86A1
74	Vitvi07g01892	VIT_07s0031g02190	-6.64	0	Exosome complex exonuclease DIS3/RRP44
75	Vitvi07g02181	VIT_07s0104g01710	-6.64	0	HAK5 (High affinity K+ transporter 5)
76	Vitvi08g01239	VIT_08s0007g00780	-6.64	0	One helix protein (OHP)
77	Vitvi08g01499	VIT_08s0007g03770	-6.64	0	Unknown protein
78	Vitvi08g01615	VIT_08s0007g04910	-6.64	0	Dual specificity phosphatase Cdc25
79	Vitvi08g01900	VIT_08s0007g08410	-6.64	0	4,5-DOPA dioxygenase extradiol
80	Vitvi08g01915	VIT_08s0007g08540	-6.64	0	Mg-chelatase subunit XANTHA-F
81	Vitvi08g00788	VIT_08s0058g00640	-6.64	0	Patellin-5
82	Vitvi08g00650	VIT_08s0105g00350	-6.64	0	DnaJ homolog, subfamily B, member 4
83	Vitvi08g00666	VIT_08s0105g00450	-6.64	0	Transducin protein
84	Vitvi09g00140	VIT_09s0002g01650	-6.64	0	5'-nucleotidase surE
85	Vitvi09g00177	VIT_09s0002g02120	-6.64	0	Beta-galactosidase
86	Vitvi09g00549	VIT_09s0002g06280	-6.64	0	Aspartate-glutamate racemase
87	Vitvi09g01473	VIT_09s0054g01770	-6.64	0	Oxidoreductase/ transcriptional repressor
88	Vitvi10g00518	VIT_10s0003g00530	-6.64	0	28 kDa heat- and acid-stable phosphoprotein
89	Vitvi10g00541	VIT_10s0003g00880	-6.64	0	Nudix hydrolase 15
90	Vitvi10g00905	VIT_10s0003g04560	-6.64	0	Auxin-Induced in Root cultures 9 AIR9
91	Vitvi10g01366	VIT_10s0042g01020	-6.64	0	Isochorismatase
92	Vitvi11g00074	VIT_11s0016g01020	-6.64	0	flavonoid 3-monooxygenase
93	Vitvi11g01376	VIT_11s0016g02340	-6.64	0	Cytidine deaminase
94	Vitvi11g00222	VIT_11s0016g02650	-6.64	0	Ribosomal protein L31 (RPL31C) 60S
95	Vitvi11g00297	VIT_11s0016g03490	-6.64	0	Glyoxal oxidase
96	Vitvi11g00309	VIT_11s0016g03640	-6.64	0	Rac-like GTP-binding protein ARAC7 (GTPase protein ROP9)
97	Vitvi11g00412	VIT_11s0016g04650	-6.64	0	Drug/metabolite transporter DMT family transporter
98	Vitvi11g00431	VIT_11s0016g04880	-6.64	0	Salt-inducible protein kinase
99	Vitvi11g00460	VIT_11s0016g05230	-6.64	0	Allyl alcohol dehydrogenase
100	Vitvi11g00463	VIT_11s0016g05250	-6.64	0	Methyltransferase FkbM family
101	Vitvi11g00730	VIT_11s0037g00570	-6.64	0	Anthranilate N-benzoyltransferase
102	Vitvi11g00783	VIT_11s0037g00780	-6.64	0	Serine carboxypeptidase II
103	Vitvi11g01268	VIT_11s0052g01250	-6.64	0	Xyloglucan endotransglucosylase/hydrolase 23
104	Vitvi11g00903	VIT_11s0065g00150	-6.64	0	Glycogen synthase
105	Vitvi11g00929	VIT_11s0065g00390	-6.64	0	Tassel serine threonine kinase 1
106	Vitvi12g00268	VIT_12s0028g03180	-6.64	0	DNA-binding protein
107	Vitvi12g01900	VIT_12s0034g02180	-6.64	0	Aminomethyltransferase
108	Vitvi12g01684	VIT_12s0055g00290	-6.64	0	Anthocyanidin 3-O-glucosyltransferase
109	Vitvi12g00721	VIT_12s0057g01020	-6.64	0	fasciclin-like arabinogalactan protein FLA2
110	Vitvi12g00760	VIT_12s0057g01370	-6.64	0	Unknown protein
111	Vitvi12g02324	VIT_12s0059g00050	-6.64	0	Ankyrin repeat
112	Vitvi12g00421	VIT_12s0059g01160	-6.64	0	Unknown protein
113	Vitvi13g00242	VIT_13s0019g00010	-6.64	0	Sulfate transporter 4.2
114	Vitvi13g01959	VIT_13s0019g00590	-6.64	0	Kinase IkappaB ABA-overly sensitive 1 (ABO1/ELO2)
115	Vitvi13g02419	VIT_13s0019g01030	-6.64	0	Binding
116	Vitvi13g01998	VIT_13s0019g02140	-6.64	0	Tropinone reductase
117	Vitvi13g00386	VIT_13s0019g02650	-6.64	0	U4/U6 small nuclear ribonucleoprotein SNU13
118	Vitvi13g00661	VIT_13s0019g04820	-6.64	0	Amine oxidase FLD (flowering locus D)
119	Vitvi13g01757	VIT_13s0064g01230	-6.64	0	U6 snRNA-associated Sm-like protein LSm7
120	Vitvi13g00062	VIT_13s0067g01150	-6.64	0	Unknown protein
121	Vitvi13g01916	VIT_13s0067g03140	-6.64	0	WRKY DNA-binding protein 70
122	Vitvi13g00230	VIT_13s0067g03890	-6.64	0	Beta-ketoacyl-CoA synthase
123	Vitvi14g01044	VIT_14s0006g02140	-6.64	0	Cis-zeatin O-beta-D-glucosyltransferase
124	Vitvi14g00314	VIT_14s0030g00320	-6.64	0	Sugar transporter ERD6-like 5
125	Vitvi14g00619	VIT_14s0036g00520	-6.64	0	L-allo-threonine aldolase
126	Vitvi14g00702	VIT_14s0036g01170	-6.64	0	Disease resistance protein (CC-NBS-LRR class)
127	Vitvi14g00176	VIT_14s0060g02250	-6.64	0	Unknown protein
128	Vitvi14g01641	VIT_14s0066g00010	-6.64	0	Unknown protein
129	Vitvi14g01777	VIT_14s0066g01380	-6.64	0	Calcium homeostasis regulator CHoR1
130	Vitvi14g01816	VIT_14s0066g01740	-6.64	0	Unknown protein
131	Vitvi14g01826	VIT_14s0066g01900	-6.64	0	ferredoxin thioredoxin reductase catalytic beta chain
132	Vitvi14g01866	VIT_14s0066g02330	-6.64	0	Histone deacetylase complex, SIN3 component
133	Vitvi14g01465	VIT_14s0068g01120	-6.64	0	Alpha-mannosidase precursor lysosomal
134	Vitvi14g01520	VIT_14s0068g01710	-6.64	0	Metal-nicotianamine transporter YSL6
135	Vitvi14g02971	VIT_14s0068g01990	-6.64	0	Unknown protein
136	Vitvi15g00149	VIT_15s0024g01470	-6.64	0	Nuclear matrix protein 1
137	Vitvi15g00699	VIT_15s0048g00470	-6.64	0	Tubulin folding cofactor D
138	Vitvi16g00533	VIT_16s0013g02170	-6.64	0	Protein kinase
139	Vitvi16g00715	VIT_16s0022g00680	-6.64	0	Multi-copper oxidase (SKU5)
140	Vitvi16g00793	VIT_16s0022g01430	-6.64	0	Phosphate-induced protein 1
141	Vitvi16g00044	VIT_16s0039g00920	-6.64	0	CYP89A28
142	Vitvi16g00071	VIT_16s0039g01420	-6.64	0	Unknown protein
143	Vitvi16g01102	VIT_16s0050g01140	-6.64	0	Glutamine cyclotransferase
144	Vitvi16g01127	VIT_16s0050g01430	-6.64	0	Ornithine cyclodeaminase
145	Vitvi16g00952	VIT_16s0100g00470	-6.64	0	BCL2 binding anthogene
146	Vitvi17g00017	VIT_17s0000g00120	-6.64	0	Exostosin
147	Vitvi17g00101	VIT_17s0000g01270	-6.64	0	SUMO activating enzyme 1B (SAE1B)
148	Vitvi17g00122	VIT_17s0000g01530	-6.64	0	Unknown protein
149	Vitvi17g00148	VIT_17s0000g01790	-6.64	0	4-coumarate-CoA ligase 2
150	Vitvi17g00528	VIT_17s0000g05550	-6.64	0	Proton-dependent oligopeptide transport (POT) family protein
151	Vitvi17g00537	VIT_17s0000g05600	-6.64	0	(-)-isopiperitenol dehydrogenase
152	Vitvi17g00673	VIT_17s0000g06880	-6.64	0	Heparanase protein 2 precursor
153	Vitvi17g00685	VIT_17s0000g06990	-6.64	0	Ribosomal protein L2
154	Vitvi17g01513	VIT_17s0000g07370	-6.64	0	EDS1 (Enhanced disease susceptibility 1)
155	Vitvi17g00845	VIT_17s0000g08680	-6.64	0	IMP dehydrogenase/GMP reductase
156	Vitvi18g00154	VIT_18s0001g00720	-6.64	0	Protein kinase
157	Vitvi18g00280	VIT_18s0001g02970	-6.64	0	Glucose-6-phosphate/phosphate translocator related
158	Vitvi18g00293	VIT_18s0001g03190	-6.64	0	Glutaredoxin 2
159	Vitvi18g00518	VIT_18s0001g07490	-6.64	0	Auxin-independent growth promoter
160	Vitvi18g00600	VIT_18s0001g08360	-6.64	0	Serine esterase (DUF676), putative
161	Vitvi18g02625	VIT_18s0001g08430	-6.64	0	Branched-chain-amino-acid aminotransferase 2, chloroplast (Atbcat-2)
162	Vitvi18g00816	VIT_18s0001g10810	-6.64	0	Carboxylesterase CXE
163	Vitvi18g02694	VIT_18s0001g10850	-6.64	0	Patatin
164	Vitvi18g00860	VIT_18s0001g11320	-6.64	0	Ent-kaurene oxidase
165	Vitvi18g00994	VIT_18s0001g12910	-6.64	0	Inositol-pentakisphosphate 2-kinase 1 ATIPK1
166	Vitvi18g01013	VIT_18s0001g13100	-6.64	0	Glycosyl transferase family 1 protein
167	Vitvi18g01019	VIT_18s0001g13200	-6.64	0	Cytokinin dehydrogenase 5 precursor
168	Vitvi18g01970	VIT_18s0041g00350	-6.64	0	Dienelactone hydrolase
169	Vitvi18g01655	VIT_18s0072g00720	-6.64	0	SEC5A (exocyst complex component SEC5)
170	Vitvi18g01670	VIT_18s0072g00940	-6.64	0	Histidinol-phosphate aminotransferase, chloroplast precursor
171	Vitvi19g00005	VIT_19s0014g00070	-6.64	0	Solanesyl diphosphate synthase
172	Vitvi19g00009	VIT_19s0014g00100	-6.64	0	Chalcone isomerase 3
173	Vitvi19g00641	VIT_19s0015g00050	-6.64	0	ABC transporter C member 9
174	Vitvi19g00649	VIT_19s0015g00080	-6.64	0	CyP71D11
175	Vitvi19g00655	VIT_19s0015g00140	-6.64	0	Ribosomal protein S10 30S
176	Vitvi19g02056	VIT_19s0015g00230	-6.64	0	Zinc transporter ZIP11
177	Vitvi19g00700	VIT_19s0015g00730	-6.64	0	Cellulose synthase CSLE1
178	Vitvi19g01471	VIT_19s0027g00130	-6.64	0	Translation initiation factor IF-2, chloroplast
179	Vitvi19g01734	VIT_19s0085g00830	-6.64	0	Ent-kaurene synthase
180	Vitvi19g01440	VIT_19s0140g00210	-6.64	0	SOUL heme-binding
181	Vitvi06g00513	VIT_06s0004g05180	-2.17	0	Ribulose bisphosphate carboxylase/oxygenase activase, chloroplast
182	Vitvi19g01322	VIT_19s0093g00290	2.65	0	Glutathione S-transferase GSTU25
183	Vitvi18g03376	VIT_00s0238g00090	6.64	0	0
184	Vitvi10g00252	VIT_00s0259g00190	6.64	0	Nudix hydrolase 2
185	Vitvi10g01734	VIT_00s0274g00080	6.64	0	Benzoquinone reductase
186	Vitvi02g01790	VIT_00s0309g00020	6.64	0	0
187	Vitvi07g02558	VIT_00s0324g00060	6.64	0	UDP-glycosyltransferase 85A8
188	Vitvi10g00154	VIT_00s0399g00060	6.64	0	Alternative oxidase / immutans protein (IM)
189	Vitvi07g01337	VIT_00s0577g00020	6.64	0	Phosphoglycerate mutase
190	Vitvi09g02050	VIT_00s0606g00010	6.64	0	No hit
191	Vitvi01g01476	VIT_01s0010g02030	6.64	0	VviTPS143
192	Vitvi01g00326	VIT_01s0011g03920	6.64	0	VviTPS143
193	Vitvi02g01481	VIT_02s0012g00500	6.64	0	Invertase/pectin methylesterase inhibitor
194	Vitvi02g01349	VIT_02s0025g01860	6.64	0	Cellulose synthase CSLG3
195	Vitvi02g00263	VIT_02s0025g02920	6.64	0	Quercetin 3-O-methyltransferase 1
196	Vitvi02g00385	VIT_02s0025g04160	6.64	0	Unknown protein
197	Vitvi02g01409	VIT_02s0025g04340	6.64	0	Osmotin
198	Vitvi02g01415	VIT_02s0025g04880	6.64	0	Geraniol 10-hydroxylase
199	Vitvi02g01778	VIT_02s0234g00110	6.64	0	0
200	Vitvi03g01201	VIT_03s0017g01440	6.64	0	Berberine bridge enzyme
201	Vitvi03g00012	VIT_03s0038g00170	6.64	0	Transducin protein
202	Vitvi03g00041	VIT_03s0038g00590	6.64	0	Unknown protein
203	Vitvi03g00227	VIT_03s0038g03660	6.64	0	Armadillo/beta-catenin repeat protein / U-box domain-containing
204	Vitvi03g00527	VIT_03s0063g00120	6.64	0	Wax synthase
205	Vitvi03g00435	VIT_03s0063g01290	6.64	0	Gibberellin 20 oxidase 2
206	Vitvi03g00426	VIT_03s0063g01380	6.64	0	MORC family CW-type zinc finger
207	Vitvi03g01732	VIT_03s0167g00020	6.64	0	Concanavalin A lectin
208	Vitvi04g00056	VIT_04s0008g00690	6.64	0	Unknown protein
209	Vitvi04g00613	VIT_04s0008g06810	6.64	0	U2-associated protein SR140
210	Vitvi04g01221	VIT_04s0023g01110	6.64	0	PQ-loop repeat protein
211	Vitvi04g02123	VIT_04s0023g02290	6.64	0	S-adenosyl-L-methionine:salicylic acid carboxyl methyltransferase
212	Vitvi05g01833	VIT_05s0020g00840	6.64	0	unknown
213	Vitvi05g00401	VIT_05s0020g02460	6.64	0	Cobalt ion transporter
214	Vitvi05g01878	VIT_05s0020g02840	6.64	0	Short-chain dehydrogenase/reductase
215	Vitvi05g00539	VIT_05s0020g03860	6.64	0	Homocysteine S-methyltransferase 3
216	Vitvi05g01946	VIT_05s0049g00760	6.64	0	No hit
217	Vitvi05g00112	VIT_05s0077g01100	6.64	0	Ubiquitin-conjugating enzyme E2 J1
218	Vitvi05g00072	VIT_05s0077g01540	6.64	0	Bet v I allergen
219	Vitvi05g01759	VIT_05s0077g01550	6.64	0	Pathogenesis protein 10.3 [Vitis quinquangularis]
220	Vitvi05g00008	VIT_05s0077g02310	6.64	0	PP1/PP2A phosphatases pleiotropic regulator PRL1
221	Vitvi05g01583	VIT_05s0094g00340	6.64	0	Chitinase class IV
222	Vitvi05g02250	VIT_05s0094g00350	6.64	0	Chitinase class IV
223	Vitvi05g01683	VIT_05s0094g01330	6.64	0	Inositol polyphosphate 5'-phosphatase
224	Vitvi06g01649	VIT_06s0004g02560	6.64	0	Kiwellin Ripening-related protein grip22
225	Vitvi06g00440	VIT_06s0004g04440	6.64	0	Osmotin
226	Vitvi06g01692	VIT_06s0004g04500	6.64	0	Unknown protein
227	Vitvi06g01036	VIT_06s0009g01380	6.64	0	Ethylene-insensitive 3 (EIN3)
228	Vitvi06g01086	VIT_06s0009g01880	6.64	0	Vacuolar protein sorting-associated protein 26
229	Vitvi06g01183	VIT_06s0009g02880	6.64	0	Flavonoid 3',5'-hydroxylase
230	Vitvi06g01961	VIT_06s0080g00450	6.64	0	Calcium-binding protein CML
231	Vitvi07g02201	VIT_07s0005g00390	6.64	0	Beta Glucosidase 11
232	Vitvi07g00518	VIT_07s0005g02520	6.64	0	Unknown protein
233	Vitvi07g00538	VIT_07s0005g02710	6.64	0	Unknown protein
234	Vitvi07g02268	VIT_07s0005g03410	6.64	0	Globulin 11S
235	Vitvi07g00613	VIT_07s0005g03510	6.64	0	SAP protein BP-73 E1-E2_ATPase
236	Vitvi07g01723	VIT_07s0031g00350	6.64	0	Caffeoyl-CoA O-methyltransferase 1
237	Vitvi07g02691	VIT_07s0031g01630	6.64	0	Unknown protein
238	Vitvi07g00220	VIT_07s0104g00970	6.64	0	Histone H2AXb HTA3
239	Vitvi07g01591	VIT_07s0129g00150	6.64	0	BTB/POZ domain-containing protein
240	Vitvi08g01474	VIT_08s0007g03460	6.64	0	YIP1
241	Vitvi08g01952	VIT_08s0007g09020	6.64	0	DNA helicase SNF2 domain-containing protein
242	Vitvi08g00973	VIT_08s0040g01200	6.64	0	Short-chain type alcohol dehydrogenase
243	Vitvi08g00761	VIT_08s0058g00410	6.64	0	ferritin 1 (FER1)
244	Vitvi08g02087	VIT_08s0058g00890	6.64	0	WD40
245	Vitvi09g00061	VIT_09s0002g00840	6.64	0	Nuclear pore complex protein Nup107
246	Vitvi09g01769	VIT_09s0096g00130	6.64	0	Pirin
247	Vitvi11g00086	VIT_11s0016g01190	6.64	0	Auxin-independent growth promoter
248	Vitvi11g00187	VIT_11s0016g02290	6.64	0	Proteasome protein
249	Vitvi11g01202	VIT_11s0052g00590	6.64	0	Unknown protein
250	Vitvi11g00560	VIT_11s0118g00350	6.64	0	Vacuolar pyrophosphatase
251	Vitvi11g00595	VIT_11s0118g00720	6.64	0	U5 small nuclear ribonucleoprotein component
252	Vitvi12g00151	VIT_12s0028g01740	6.64	0	DNAJ heat shock N-terminal domain-containing protein
253	Vitvi12g00184	VIT_12s0028g02170	6.64	0	ATP synthase protein I
254	Vitvi12g00319	VIT_12s0028g03830	6.64	0	Thioredoxin M-type 2
255	Vitvi12g02311	VIT_12s0028g03900	6.64	0	No hit
256	Vitvi12g01880	VIT_12s0034g01970	6.64	0	Cupin
257	Vitvi12g01881	VIT_12s0034g01980	6.64	0	Globulin-like protein
258	Vitvi12g01979	VIT_12s0035g00380	6.64	0	AAA-type ATPase
259	Vitvi12g02137	VIT_12s0035g01900	6.64	0	Pectinesterase family
260	Vitvi12g00384	VIT_12s0059g00800	6.64	0	DNA helicase SNF2 domain-containing protein
261	Vitvi12g00419	VIT_12s0059g01140	6.64	0	Unknown protein
262	Vitvi12g00560	VIT_12s0059g02680	6.64	0	formin homology 2 domain-containing protein 5
263	Vitvi12g00025	VIT_12s0142g00240	6.64	0	PDF1 (protodermal factor1)
264	Vitvi13g00036	VIT_13s0067g00720	6.64	0	AarF domain containing kinase
265	Vitvi13g00716	VIT_13s0074g00110	6.64	0	Bark storage protein A precursor
266	Vitvi14g00971	VIT_14s0006g01580	6.64	0	unknown
267	Vitvi14g02435	VIT_14s0060g00120	6.64	0	Germin-like protein 2 [Vitis vinifera]
268	Vitvi14g00099	VIT_14s0060g01260	6.64	0	Peptide chain release factor 2
269	Vitvi14g00156	VIT_14s0060g01980	6.64	0	Unknown protein
270	Vitvi14g01701	VIT_14s0066g00610	6.64	0	Unknown protein
271	Vitvi14g01741	VIT_14s0066g01020	6.64	0	DEAD box RNA helicase 1
272	Vitvi14g00487	VIT_14s0081g00030	6.64	0	Pathogenesis-related protein-4 (Chitinase )
273	Vitvi14g02696	VIT_14s0081g00580	6.64	0	GPI-anchor transamidase
274	Vitvi15g00643	VIT_15s0021g02700	6.64	0	Beta-expansin (EXPB4)
275	Vitvi15g00782	VIT_15s0048g01320	6.64	0	Gibberellin 20-oxidase
276	Vitvi16g01800	VIT_16s0022g00960	6.64	0	Invertase/pectin methylesterase inhibitor
277	Vitvi16g00770	VIT_16s0022g01130	6.64	0	No hit
278	Vitvi17g00178	VIT_17s0000g02140	6.64	0	3-hydroxyisobutyrate dehydrogenase
279	Vitvi17g00276	VIT_17s0000g03200	6.64	0	Unknown protein
280	Vitvi17g00938	VIT_17s0000g09490	6.64	0	Quinolinate synthase
281	Vitvi18g02581	VIT_18s0001g06060	6.64	0	UDP-glycosyltransferase 85A1
282	Vitvi18g00917	VIT_18s0001g11930	6.64	0	Thaumatin SCUTL2
283	Vitvi18g01077	VIT_18s0001g13820	6.64	0	Cytochrome P450, family 83, subfamily B, polypeptide 1
284	Vitvi18g01662	VIT_18s0072g00840	6.64	0	Sensitive to proton rhizotoxicity 1
285	Vitvi18g02365	VIT_18s0089g00410	6.64	0	Sucrose-phosphate synthase 1
286	Vitvi18g00092	VIT_18s0122g01270	6.64	0	Protein kinase APK1B
287	Vitvi19g00706	VIT_19s0015g00760	6.64	0	SEC14 cytosolic factor
288	Vitvi19g00766	VIT_19s0015g01330	6.64	0	Small nuclear ribonucleoprotein D1
289	Vitvi19g00504	VIT_19s0090g00480	6.64	0	ATP synthase gamma chain 1t (ATPC1)
290	Vitvi19g02032	VIT_19s0090g00960	6.64	0	Unknown
291	Vitvi19g02040	VIT_19s0090g01370	6.64	0	No hit
292	Vitvi19g00591	VIT_19s0090g01470	6.64	0	Protease inhibitor/seed storage/lipid transfer protein (LTP)
293	Vitvi19g01308	VIT_19s0093g00190	6.64	0	Glutathione S-transferase 25 GSTU25
294	Vitvi15g00690	VIT_15s0048g00370	-6.64	0.001	Transketolase, chloroplast precursor
295	Vitvi15g01191	VIT_15s0046g03700	-4.5	0.001	3-beta hydroxysteroid dehydrogenase
296	Vitvi12g01968	VIT_12s0035g00270	-2.94	0.001	ferredoxin, chloroplast (PETF)
297	Vitvi07g01783	VIT_07s0031g00980	-2.63	0.001	Aspartate aminotransferase
298	Vitvi07g02143	VIT_07s0104g00410	-2.36	0.001	Endo-1,3;1,4-beta-D-glucanase precursor
299	Vitvi09g00192	VIT_09s0002g02310	-1.96	0.001	Metallo-beta-lactamase
300	Vitvi16g02073	VIT_16s0098g01280	-1.85	0.001	Rhodanese domain-containing protein
301	Vitvi08g01245	VIT_08s0007g00840	-1.74	0.001	Ribulose bisphosphate carboxylase/oxygenase activase, chloroplast
302	Vitvi05g00315	VIT_05s0020g01470	-1.73	0.001	Aminoacyl-tRNA synthetase
303	Vitvi01g01779	VIT_01s0150g00190	-1.62	0.001	Transaldolase
304	Vitvi17g00629	VIT_17s0000g06450	-1.53	0.001	Ribulose-phosphate 3-epimerase, chloroplast precursor
305	Vitvi14g00066	VIT_14s0060g00820	-1.51	0.001	3-beta hydroxysteroid dehydrogenase
306	Vitvi05g01547	VIT_05s0102g01210	1.27	0.001	TGD2 (trigalactosyldiacylglycerol2)
307	Vitvi01g00478	VIT_01s0011g05610	1.44	0.001	VviTPS143
308	Vitvi18g01226	VIT_18s0001g15450	1.71	0.001	Alcohol dehydrogenase 3
309	Vitvi14g02960	VIT_14s0068g01700	1.76	0.001	ATP synthase subunit beta
310	Vitvi16g00311	VIT_16s0013g00620	1.86	0.001	Methionine sulfoxide reductase A
311	Vitvi18g00964	VIT_18s0001g12510	1.91	0.001	5' nucleotidase
312	Vitvi07g01934	VIT_07s0031g02630	1.99	0.001	Aldehyde dehydrogenase
313	Vitvi04g01402	VIT_04s0023g02810	2.19	0.001	Aldehyde dehydrogenase 3B1
314	Vitvi11g01300	VIT_11s0052g01710	2.2	0.001	Xylose isomerase
315	Vitvi02g01762	VIT_00s0204g00170	2.21	0.001	0
316	Vitvi08g01038	VIT_08s0040g01890	2.54	0.001	Aquaporin PIP2;4
317	Vitvi18g00955	VIT_18s0001g12390	2.56	0.001	Glucan endo-1,3-beta-glucosidase 7 precursor
318	Vitvi12g00405	VIT_12s0059g01060	2.7	0.001	Hydroperoxide lyase (HPL1)
319	Vitvi04g00442	VIT_04s0008g05010	2.73	0.001	Unknown protein
320	Vitvi02g00333	VIT_02s0025g03600	2.77	0.001	Phospholipid hydroperoxide glutathione peroxidase
321	Vitvi17g00608	VIT_17s0000g06280	2.83	0.001	Geranylgeranyl reductase
322	Vitvi06g00158	VIT_06s0004g01510	3.07	0.001	Lipoxygenase (LOX2)
323	Vitvi07g02003	VIT_07s0031g03200	3.14	0.001	ferrochelatase II
324	Vitvi18g00189	VIT_18s0001g01130	3.37	0.001	Alpha-expansin 1 precursor
325	Vitvi01g01575	VIT_01s0010g02880	3.69	0.001	VviTPS143
326	Vitvi08g02131	VIT_08s0040g01190	4.04	0.001	3-oxoacyl-reductase, chloroplast precursor
327	Vitvi16g01333	VIT_16s0098g00830	4.32	0.001	Nascent polypeptide associated complex alpha chain
328	Vitvi18g00687	VIT_18s0001g09400	4.71	0.001	Cytochrome b5 DIF-F
329	Vitvi06g01206	VIT_06s0009g03140	4.97	0.001	flavonoid 3'5' hydroxylase [Vitis vinifera]
330	Vitvi13g01686	VIT_13s0064g00460	5.13	0.001	Unknown protein
331	Vitvi06g01192	VIT_06s0009g02970	5.28	0.001	Flavonoid 3',5'-hydroxylase
332	Vitvi19g01352	VIT_19s0093g00510	-3.84	0.002	S-2-hydroxy-acid oxidase, peroxisomal
333	Vitvi05g01544	VIT_05s0102g01180	-2.87	0.002	Hydroxyacylglutathione hydrolase 2
334	Vitvi13g02031	VIT_13s0019g03280	-2.51	0.002	LIM domain containing protein
335	Vitvi18g00111	VIT_18s0001g00060	-2.38	0.002	1,4-alpha-glucan branching enzyme, chloroplast precursor
336	Vitvi04g00125	VIT_04s0008g01410	-2.28	0.002	Ran-binding protein 1 RanBP1
337	Vitvi18g00126	VIT_18s0001g00290	-2.21	0.002	OPCL1 (OPC-8:0 COA ligase1)
338	Vitvi18g01120	VIT_18s0001g14360	-2.2	0.002	Tubulin beta-1 chain
339	Vitvi14g00338	VIT_14s0030g00650	-1.75	0.002	Shikimate dehydrogenase
340	Vitvi17g00320	VIT_17s0000g03690	-1.43	0.002	Ribulose-1,5-bisphophate carboxylase/oxygenase small subunit
341	Vitvi18g00068	VIT_18s0122g00960	-1.15	0.002	Glyceraldehyde-3-phosphate dehydrogenase B, chloroplast precursor
342	Vitvi07g00066	VIT_00s0179g00300	0.96	0.002	MPBQ/MSBQ methyltransferase 2
343	Vitvi05g01347	VIT_05s0062g01110	1.55	0.002	Sodium symporter
344	Vitvi03g00374	VIT_03s0063g02030	1.62	0.002	4-hydroxy-3-methylbut-2-enyl diphosphate reductase
345	Vitvi18g02434	VIT_18s0089g01420	1.95	0.002	Hydrolase, alpha/beta fold
346	Vitvi17g00283	VIT_17s0000g03280	2.22	0.002	Alcohol dehydrogenase 7
347	Vitvi07g00396	VIT_07s0005g01250	2.28	0.002	Unknown protein
348	Vitvi02g00065	VIT_02s0025g00690	3.2	0.002	Calcium-dependent protein kinase 6 CDPK6
349	Vitvi06g00383	VIT_06s0004g03810	3.52	0.002	Kinesin motor protein
350	Vitvi03g00104	VIT_03s0038g01930	3.97	0.002	Peptidyl-prolyl cis-trans isomerase ROC5 (rotamase CYP 5)
351	Vitvi01g01976	VIT_01s0011g05110	6.64	0.002	Major latex protein 22
352	Vitvi05g01516	VIT_05s0102g00710	-5.15	0.003	fructokinase-1
353	Vitvi02g00680	VIT_02s0012g01120	-3.86	0.003	Glycine cleavage system H protein, mitochondrial
354	Vitvi05g00067	VIT_05s0077g01670	-2.69	0.003	Major cherry allergen Pru av 1.0202
355	Vitvi08g02210	VIT_08s0007g01040	-2.32	0.003	Aldo-keto reductase
356	Vitvi03g00148	VIT_03s0038g02440	-2.03	0.003	Heavy-metal-associated domain-containing protein
357	Vitvi18g01977	VIT_18s0041g00420	-1.91	0.003	Patellin-5
358	Vitvi16g00291	VIT_16s0013g00330	-1.72	0.003	Ribulose 1,5-bisphosphate carboxylase [Vitis aestivalis]
359	Vitvi14g00404	VIT_14s0030g01540	-1.29	0.003	Cysteine synthase
360	Vitvi05g00350	VIT_05s0020g01840	-1.26	0.003	3,8-divinyl protochlorophyllide a 8-vinyl reductase
361	Vitvi13g01649	VIT_13s0064g00160	1.3	0.003	Unknown protein
362	Vitvi08g01657	VIT_08s0007g05370	1.36	0.003	Strictosidine synthase
363	Vitvi16g00136	VIT_16s0039g02010	1.49	0.003	Vacuolar sorting-associated protein (Vps27)
364	Vitvi19g00460	VIT_19s0177g00320	1.68	0.003	Apolipoprotein D
365	Vitvi16g01206	VIT_16s0050g02450	1.83	0.003	Proline-rich cell wall protein
366	Vitvi17g00044	VIT_17s0000g00400	1.99	0.003	Phosphate carrier protein
367	Vitvi16g01381	VIT_16s0098g01380	2.81	0.003	Yippee
368	Vitvi13g01760	VIT_13s0064g01260	3.59	0.003	DNA-damage-repair/toleration protein (DRT100)
369	Vitvi02g01406	VIT_02s0025g04290	4.22	0.003	Thaumatin
370	Vitvi04g02288	VIT_00s0759g00010	-4.64	0.004	Protein serine/threonine phosphatase
371	Vitvi07g01609	VIT_07s0129g00320	-3.89	0.004	formamidase, putative / formamide amidohydrolase, putative
372	Vitvi15g00615	VIT_15s0021g02240	-3.42	0.004	3-hydroxyisobutyryl-CoA hydrolase
373	Vitvi13g00173	VIT_13s0067g02950	-3.2	0.004	Appr-1-p processing enzyme
374	Vitvi13g00147	VIT_13s0067g02450	-2.66	0.004	Uroporphyrinogen decarboxylase
375	Vitvi06g00522	VIT_06s0004g05280	-2.32	0.004	Tropinone reductase
376	Vitvi05g00242	VIT_05s0020g00670	-2.19	0.004	S-adenosylmethionine synthetase 1 (SAM1)
377	Vitvi10g01391	VIT_10s0042g00920	-1.96	0.004	Stilbene synthase
378	Vitvi03g00482	VIT_03s0063g00770	-1.88	0.004	Carboxyesterase 12; CXE12
379	Vitvi14g01424	VIT_14s0068g00680	-1.59	0.004	Glyceraldehyde-3-phosphate dehydrogenase A, chloroplast precursor
380	Vitvi02g00642	VIT_02s0012g00620	-1.31	0.004	Phosphoacetylglucosamine mutase
381	Vitvi19g01741	VIT_19s0085g00880	-1.3	0.004	Succinate-semialdehyde dehydrogenase (SSADH1)
382	Vitvi11g00308	VIT_11s0016g03630	-1.24	0.004	Peroxiredoxin-5
383	Vitvi18g00980	VIT_18s0001g12720	-1.12	0.004	Endoplasmatic reticulum retrieval protein 1B
384	Vitvi07g02904	VIT_00s0267g00030	-0.78	0.004	No hit
385	Vitvi06g01486	VIT_06s0080g00400	-0.74	0.004	Ribosomal protein L10A (RPL10aA) 60S
386	Vitvi18g00952	VIT_18s0001g12360	1.08	0.004	Deoxyuridine 5'-triphosphate nucleotidohydrolase
387	Vitvi01g00945	VIT_01s0026g01790	1.2	0.004	VviTPS143
388	Vitvi07g01275	VIT_00s0207g00210	1.43	0.004	Photosystem II PsbO protein
389	Vitvi07g00622	VIT_07s0005g03640	1.44	0.004	Asparagine N-glycosyltransferase
390	Vitvi05g00372	VIT_05s0020g02130	1.69	0.004	1-deoxy-D-xylulose-5-phosphate synthase, chloroplast precursor
391	Vitvi08g02086	VIT_08s0058g00870	1.71	0.004	Unknown protein
392	Vitvi16g00191	VIT_16s0039g02660	2.01	0.004	Unknown protein
393	Vitvi08g01049	VIT_08s0040g02090	2.13	0.004	DnaJ homolog, subfamily C, member 3
394	Vitvi02g01364	VIT_02s0025g02470	2.25	0.004	Unknown protein
395	Vitvi14g02021	VIT_14s0108g01440	2.38	0.004	Unknown protein
396	Vitvi18g00185	VIT_18s0001g01110	2.58	0.004	Monooxygenase (MO2)
397	Vitvi08g01490	VIT_08s0007g03690	3.29	0.004	Inosine-uridine preferring nucleoside hydrolase family protein
398	Vitvi01g01538	VIT_01s0010g02460	4.77	0.004	VviTPS143
399	Vitvi07g00530	VIT_07s0005g02630	-3.63	0.005	Protein transport protein SEC23
400	Vitvi05g00403	VIT_05s0020g02480	-3.23	0.005	Glutamine synthetase
401	Vitvi02g00332	VIT_02s0025g03590	-2.42	0.005	Phospholipid hydroperoxide glutathione peroxidase
402	Vitvi06g00281	VIT_06s0004g02850	-1.97	0.005	Aquaporin PIP2B
403	Vitvi08g00142	VIT_08s0056g01640	-1.89	0.005	3-isopropylmalate dehydratase large subunit 2
404	Vitvi15g00734	VIT_15s0048g00810	-1.75	0.005	Pentatricopeptide (PPR) repeat-containing protein
405	Vitvi07g00286	VIT_07s0005g00030	-1.59	0.005	Glutathione S-transferase 8 GSTF8
406	Vitvi07g01302	VIT_00s0253g00070	-1.25	0.005	Unknown
407	Vitvi10g00352	VIT_00s0203g00200	-0.62	0.005	Universal stress protein (USP) family protein
408	Vitvi09g00395	VIT_09s0002g04750	0.69	0.005	MAR binding filament-like protein 1 MFP1
409	Vitvi06g00465	VIT_06s0004g04700	1.03	0.005	Outer envelope protein 16
410	Vitvi13g00654	VIT_13s0019g04730	1.17	0.005	Glycerol-3-phosphate dehydrogenase
411	Vitvi05g01334	VIT_05s0062g00980	1.45	0.005	Aldo/keto reductase AKR
412	Vitvi08g01577	VIT_08s0007g04550	1.56	0.005	NCS1 nucleoside transporter family protein
413	Vitvi01g00787	VIT_01s0026g00220	1.77	0.005	VviTPS143
414	Vitvi18g00445	VIT_18s0001g06370	2.02	0.005	L-ascorbate peroxidase, chloroplast
415	Vitvi13g00255	VIT_13s0019g00330	2.21	0.005	Aquaporin TIP1;3
416	Vitvi04g01175	VIT_04s0023g00600	2.25	0.005	Isopentenyl diphosphate isomerase 2
417	Vitvi18g02992	VIT_18s0072g00810	2.66	0.005	Ubiquinol-cytochrome c reductase subunit 6
418	Vitvi12g02558	VIT_12s0055g01070	2.76	0.005	Peroxidase
419	Vitvi17g00534	VIT_17s0000g05580	6.64	0.005	Isopiperitenol dehydrogenase
420	Vitvi02g00915	VIT_02s0109g00080	-3.04	0.006	Phosphoribulokinase
421	Vitvi12g00270	VIT_12s0028g03200	-2.99	0.006	Rooty/superroot1
422	Vitvi06g00339	VIT_06s0004g03360	-2.56	0.006	Carbamoyl phosphate synthase large subunit
423	Vitvi11g01099	VIT_11s0103g00200	-2.42	0.006	Anthranilate N-benzoyltransferase
424	Vitvi04g00992	VIT_04s0043g00570	-1.86	0.006	Translational activator
425	Vitvi04g00100	VIT_04s0008g01190	-1.82	0.006	UDP-sulfoquinovose synthase SQD1
426	Vitvi13g00703	VIT_13s0019g05290	-1.73	0.006	Acyl-CoA binding
427	Vitvi19g00229	VIT_19s0014g02790	-1.58	0.006	Unknown protein
428	Vitvi06g00366	VIT_06s0004g03630	-1.57	0.006	HAD superfamily hydrolase
429	Vitvi07g02302	VIT_07s0005g04610	-1.34	0.006	Alcohol dehydrogenase class III
430	Vitvi05g01482	VIT_05s0102g00230	-1.19	0.006	Protein farnesyltransferase/geranylgeranyltransferase type I alphasubunit
431	Vitvi18g00442	VIT_18s0001g06330	-1.18	0.006	14-3-3 protein GF14 omega (GRF2)
432	Vitvi18g00852	VIT_18s0001g11270	-1.12	0.006	SERine Proteinase Inhibitor Serpin P
433	Vitvi16g01290	VIT_16s0098g00370	-1.08	0.006	Salt tolerance protein 5
434	Vitvi15g01693	VIT_15s0046g03310	-0.94	0.006	Unknown protein
435	Vitvi05g00010	VIT_05s0077g02290	-0.71	0.006	Ribosomal protein L22-2 (RPL22B) 60S
436	Vitvi09g00043	VIT_09s0002g00610	-0.62	0.006	Ribosomal protein SA (RPSaB) 40S
437	Vitvi05g00606	VIT_05s0020g04430	0.71	0.006	MPBQ/MSBQ methyltransferase 1
438	Vitvi07g01593	VIT_07s0129g00170	0.73	0.006	Porin
439	Vitvi05g01380	VIT_05s0124g00020	0.95	0.006	Isocitrate lyase
440	Vitvi11g01625	VIT_11s0103g00630	0.99	0.006	Unknown protein
441	Vitvi07g01403	VIT_00s0218g00070	1.12	0.006	Methylmalonate semi-aldehyde dehydrogenase
442	Vitvi06g00018	VIT_06s0004g00100	1.12	0.006	Unknown protein
443	Vitvi18g02655	VIT_18s0001g09410	1.23	0.006	No hit
444	Vitvi14g00284	VIT_14s0128g00050	1.27	0.006	Thylakoid lumenal 18.3 kDa protein
445	Vitvi17g00253	VIT_17s0000g02900	1.32	0.006	ATP synthase beta chain 2, mitochondrial
446	Vitvi15g00701	VIT_15s0048g00480	1.49	0.006	Pectinesterase inhibitor
447	Vitvi19g00308	VIT_19s0014g03850	1.53	0.006	Cytochrome B6-F complex iron-sulfur subunit, PETC
448	Vitvi02g01433	VIT_02s0154g00050	1.56	0.006	Glycosyl hydrolase family 5
449	Vitvi16g01053	VIT_16s0050g00600	1.61	0.006	Unknown protein
450	Vitvi13g01727	VIT_13s0064g00840	1.64	0.006	9,10[9',10']carotenoid cleavage dioxygenase
451	Vitvi08g01039	VIT_08s0040g01910	1.79	0.006	V-type H+-transporting ATPase subunit G
452	Vitvi02g00773	VIT_02s0012g02050	1.86	0.006	PAP/fibrillin family
453	Vitvi17g00163	VIT_17s0000g01950	2.12	0.006	Dihydropyrimidine dehydrogenase
454	Vitvi05g00781	VIT_05s0049g01360	2.19	0.006	HrBP1-1 PAP/fibrillin family
455	Vitvi03g00481	VIT_03s0063g00810	2.43	0.006	Carboxyesterase 12; CXE12
456	Vitvi18g00215	VIT_18s0001g01640	2.7	0.006	UDP-sugar pyrophospharylase
457	Vitvi07g01250	VIT_00s0220g00070	3.51	0.006	Latex cyanogenic beta glucosidase
458	Vitvi07g01279	VIT_00s0207g00270	4.87	0.006	Thioredoxin family
459	Vitvi05g01088	VIT_05s0029g00240	-4.46	0.007	Pentatricopeptide (PPR) repeat-containing
460	Vitvi11g00298	VIT_11s0016g03510	-3.87	0.007	Elongation factor Ts
461	Vitvi18g01098	VIT_18s0001g14040	-3.86	0.007	Endo-1,4-beta-glucanase
462	Vitvi08g00930	VIT_08s0040g00670	-3.59	0.007	4-alpha-glucanotransferase
463	Vitvi11g01048	VIT_11s0078g00310	-3.46	0.007	Isoamylase-type starch-debranching enzyme 1
464	Vitvi02g00486	VIT_02s0241g00160	-2.9	0.007	Esterase/lipase/thioesterase family
465	Vitvi04g01198	VIT_04s0023g00830	-2.35	0.007	Calreticulin 3 (CRT3)
466	Vitvi17g00928	VIT_17s0000g09370	-1.74	0.007	Elongation factor EF-Tu RABE1B
467	Vitvi06g00032	VIT_06s0004g00240	-1.59	0.007	Chaperonin GroEL
468	Vitvi01g01628	VIT_01s0010g03370	-1.44	0.007	VviTPS143
469	Vitvi06g01212	VIT_06s0009g03190	-1.39	0.007	Unknown protein
470	Vitvi13g02416	VIT_13s0019g00750	-1.37	0.007	Annexin ANN4
471	Vitvi09g00633	VIT_09s0002g07160	-1.26	0.007	5-hydroxyisobutyryl-coenzyme A hydrolase
472	Vitvi12g00198	VIT_12s0028g02340	-1.26	0.007	Ketol-acid reductoisomerase
473	Vitvi01g00502	VIT_01s0011g05860	-1.14	0.007	VviTPS143
474	Vitvi07g02043	VIT_07s0130g00350	-0.76	0.007	Serine C-palmitoyltransferase (LCB2)
475	Vitvi09g00137	VIT_09s0002g01630	0.8	0.007	Band 7 family
476	Vitvi04g01260	VIT_04s0023g01470	0.97	0.007	Splicing factor 3B subunit 4
477	Vitvi05g01327	VIT_05s0062g00940	1.17	0.007	Trigalactosyldiacylglycerol
478	Vitvi04g00313	VIT_04s0008g03600	1.35	0.007	Tocopherol cyclase
479	Vitvi14g01457	VIT_14s0068g01030	1.41	0.007	Ubiquinol-cytochrome C reductase iron-sulfur subunit, mitochondrial
480	Vitvi08g00940	VIT_08s0040g00780	1.52	0.007	P-coumaroyl shikimate 3'-hydroxylase isoform 1
481	Vitvi01g01459	VIT_01s0010g01840	1.54	0.007	VviTPS143
482	Vitvi13g00107	VIT_13s0067g01840	1.91	0.007	ferritin
483	Vitvi04g00221	VIT_04s0008g02560	2.31	0.007	AarF domain containing kinase
484	Vitvi10g00496	VIT_10s0003g00260	2.9	0.007	DnaJ homolog, subfamily B, member 4
485	Vitvi15g00231	VIT_15s0107g00150	3.16	0.007	Glutathione S-transferase 8 GSTU8
486	Vitvi12g00598	VIT_12s0134g00300	4.44	0.007	S-locus lectin protein kinase family
487	Vitvi04g00600	VIT_04s0008g06640	-4.8	0.008	Endomembrane protein 70, TM4 ;
488	Vitvi11g00030	VIT_11s0016g00470	-3.73	0.008	Sucrose synthase
489	Vitvi10g00657	VIT_10s0003g02030	-3.46	0.008	Nitrate transporter 1:2
490	Vitvi06g00233	VIT_06s0004g02370	-3.43	0.008	Cinnamyl alcohol dehydrogenase
491	Vitvi17g00489	VIT_17s0000g05160	-3.23	0.008	SP1L2 (SPIRAL2)
492	Vitvi11g00130	VIT_11s0016g01720	-3.18	0.008	Threonine synthase
493	Vitvi03g00792	VIT_03s0088g01250	-3.16	0.008	D-threo-aldose 1-dehydrogenase
494	Vitvi03g00770	VIT_03s0088g01040	-3.07	0.008	Aminotransferase AGD2
495	Vitvi01g00816	VIT_01s0026g00570	-2.9	0.008	VviTPS143
496	Vitvi17g00088	VIT_17s0000g01130	-2.48	0.008	Nuclear transcription factor Y subunit C-1
497	Vitvi15g01181	VIT_15s0046g03570	-2.2	0.008	(+)-neomenthol dehydrogenase
498	Vitvi10g00029	VIT_10s0116g00550	-2.12	0.008	Oligosaccharide transporter OST3/OST6
499	Vitvi09g00438	VIT_09s0002g05170	-2.03	0.008	Unknown protein
500	Vitvi18g02321	VIT_18s0001g03660	-1.97	0.008	Aspartokinase-homoserine dehydrogenase
501	Vitvi07g01948	VIT_07s0031g02700	-1.77	0.008	Amidase
502	Vitvi08g01085	VIT_08s0040g02540	-1.76	0.008	Diaminopimelate epimerase
503	Vitvi07g01709	VIT_07s0031g00250	-1.63	0.008	Transporter-related
504	Vitvi16g01018	VIT_16s0050g00080	-1.51	0.008	Remorin
505	Vitvi01g00928	VIT_01s0026g01630	-1.44	0.008	VviTPS143
506	Vitvi17g00786	VIT_17s0000g08070	-1.29	0.008	Aldehyde dehydrogenase 1 precursor
507	Vitvi02g00684	VIT_02s0012g01170	-1.15	0.008	Pyruvate kinase
508	Vitvi06g00676	VIT_06s0004g06920	-1.11	0.008	fructose-6-phosphate-2-kinase
509	Vitvi07g01457	VIT_00s0199g00190	-1.09	0.008	14-3-3 protein GF14 kappa (GRF8)
510	Vitvi03g00331	VIT_03s0063g02560	-1.05	0.008	Phenylalanyl-tRNA synthetase alpha chain
511	Vitvi11g00608	VIT_11s0149g00030	-0.95	0.008	Endomembrane protein 70
512	Vitvi11g00926	VIT_11s0065g00360	-0.89	0.008	Acetyl-CoA carboxylase, biotin carboxylase subunit (CAC2)
513	Vitvi05g01405	VIT_05s0124g00360	-0.86	0.008	Protein kinase Pti1
514	Vitvi10g00829	VIT_10s0003g03830	-0.86	0.008	S-2-hydroxy-acid oxidase, peroxisomal
515	Vitvi04g00083	VIT_04s0008g01000	-0.67	0.008	EIF-4A3
516	Vitvi17g00407	VIT_17s0000g04490	-0.62	0.008	Extracellular Ca2+ sensing receptor
517	Vitvi03g00368	VIT_03s0063g02100	0.65	0.008	Dolichyl-diphosphooligosaccharide-protein glycosyltransferase 48kDa
518	Vitvi12g00141	VIT_12s0028g01600	0.7	0.008	FtsH protease (VAR2)
519	Vitvi13g01738	VIT_13s0064g00970	0.72	0.008	F-type H+-transporting ATPase oligomycin sensitivity conferral
520	Vitvi00g00903	VIT_00s0733g00010	0.74	0.008	0
521	Vitvi02g00187	VIT_02s0025g02140	0.75	0.008	Heat shock protein 70
522	Vitvi10g00394	VIT_00s0404g00030	0.8	0.008	No hit
523	Vitvi01g01824	VIT_01s0150g00640	1.03	0.008	Unknown protein
524	Vitvi02g00030	VIT_02s0025g00340	1.11	0.008	Monodehydroascorbate reductase, chloroplast precursor
525	Vitvi02g00795	VIT_02s0012g02240	1.13	0.008	Unknown protein
526	Vitvi01g00524	VIT_01s0011g06130	1.14	0.008	VviTPS143
527	Vitvi13g00150	VIT_13s0067g02500	1.28	0.008	Xanthine/uracil permease
528	Vitvi08g01824	VIT_08s0007g07500	1.29	0.008	PHD finger transcription factor
529	Vitvi05g00302	VIT_05s0020g01370	1.55	0.008	Unknown
530	Vitvi18g01431	VIT_18s0164g00030	1.81	0.008	ATP synthase delta chain, chloroplast precursor
531	Vitvi18g00294	VIT_18s0001g03230	1.96	0.008	Aminoacylase/ metallopeptidase
532	Vitvi11g01394	VIT_11s0016g03370	1.97	0.008	Exostosin-like
533	Vitvi10g01544	VIT_10s0071g00810	2.09	0.008	Binding
534	Vitvi09g00627	VIT_09s0002g07110	2.35	0.008	KEG (keep on going)
535	Vitvi18g00188	VIT_18s0001g01120	2.36	0.008	Proteasome 26S regulatory subunit S3 (RPN3)
536	Vitvi08g02346	VIT_08s0007g06480	2.49	0.008	Unknown protein
537	Vitvi06g00743	VIT_06s0004g07530	2.52	0.008	U2B'' (U2 small nuclear ribonucleoprotein B)
538	Vitvi11g00542	VIT_11s0118g00200	3.21	0.008	Sucrose-phosphate synthase
539	Vitvi01g02056	VIT_01s0127g00450	3.41	0.008	Iron sulfur cluster assembly protein 1
540	Vitvi14g01354	VIT_14s0083g01140	4.66	0.008	B12D
541	Vitvi08g00961	VIT_08s0040g00980	-2.95	0.009	Tubulin beta-1 chain
542	Vitvi18g01080	VIT_18s0001g13870	-2.46	0.009	Calmodulin binding protein
543	Vitvi07g02247	VIT_07s0005g02230	-2.28	0.009	S-adenosylmethionine synthetase 1 (SAM1)
544	Vitvi01g01440	VIT_01s0010g01720	-2.15	0.009	VviTPS143
545	Vitvi15g00845	VIT_15s0048g02080	-2.08	0.009	Signal recognition particle receptor protein, chloroplast (FTSY)
546	Vitvi11g00063	VIT_11s0016g00830	-1.95	0.009	Ribose isomerase
547	Vitvi13g00507	VIT_13s0019g03350	-1.83	0.009	Sedoheptulose-1,7-bisphosphatase (SBPase), Chloroplast
548	Vitvi07g00178	VIT_07s0104g00510	-1.71	0.009	MRNA-binding protein precursor
549	Vitvi07g00429	VIT_07s0005g01650	-1.54	0.009	Nodal modulator 1 precursor
550	Vitvi05g00169	VIT_05s0077g00450	-1.52	0.009	Ribosomal protein S1 30S
551	Vitvi12g00233	VIT_12s0028g02650	-1.48	0.009	RAB GTPase RABA1F
552	Vitvi10g00078	VIT_10s0116g01540	-1.32	0.009	Aminomethyltransferase
553	Vitvi06g00898	VIT_06s0009g00260	-1.3	0.009	BSU1-like protein 3 BSL3
554	Vitvi14g00101	VIT_14s0060g01280	-1.27	0.009	Pyrophosphate-energized vacuolar membrane proton pump
555	Vitvi19g01880	VIT_19s0014g02890	-1.22	0.009	Thioredoxin M-type 2
556	Vitvi15g01018	VIT_15s0046g01350	-1.19	0.009	Tubulin gamma-2 chain
557	Vitvi06g01460	VIT_06s0080g00160	-1.02	0.009	Vacuolar protein sorting 4
558	Vitvi08g01216	VIT_08s0007g00530	-0.99	0.009	3-beta hydroxysteroid dehydrogenase/isomerase protein
559	Vitvi14g01898	VIT_14s0108g00010	0.46	0.009	Isochorismate synthase 1, chloroplast precursor
560	Vitvi04g01700	VIT_04s0044g01410	0.84	0.009	Photosystem I reaction center subunit N (PSAN)
561	Vitvi01g00373	VIT_01s0011g04490	0.93	0.009	VviTPS143
562	Vitvi11g00055	VIT_11s0016g00760	1.1	0.009	Ubiquinone biosynthesis protein COQ9
563	Vitvi13g00384	VIT_13s0019g02630	1.11	0.009	Photosystem II PsbA
564	Vitvi18g01209	VIT_18s0001g15260	1.14	0.009	Myb domain protein 52
565	Vitvi14g01658	VIT_14s0066g00180	1.25	0.009	RAB GTPase RAB2C
566	Vitvi01g00476	VIT_01s0011g05590	1.28	0.009	VviTPS143
567	Vitvi13g00622	VIT_13s0019g04460	1.33	0.009	Phenylalanine ammonia-lyase 2 (PAL2)
568	Vitvi09g00489	VIT_09s0002g05710	1.62	0.009	ATP:ADP antiporter
569	Vitvi17g00206	VIT_17s0000g02400	1.7	0.009	Toc64 (translocon outer membrane complex 64)
570	Vitvi07g00450	VIT_07s0005g01830	1.85	0.009	Unknown protein
571	Vitvi08g01456	VIT_08s0007g03270	1.97	0.009	SOUL heme-binding protein
572	Vitvi02g00651	VIT_02s0012g00760	2.61	0.009	Haloacid dehalogenase hydrolase
573	Vitvi05g01742	VIT_05s0077g02020	-2.8	0.01	Epoxide hydrolase
574	Vitvi04g01421	VIT_04s0023g03010	-2.05	0.01	fructose-bisphosphate aldolase, chloroplast precursor
575	Vitvi15g00882	VIT_15s0048g02570	-1.93	0.01	Component of oligomeric golgi complex 4
576	Vitvi17g00985	VIT_17s0000g09850	-1.89	0.01	Unknown protein
577	Vitvi17g01371	VIT_17s0000g02610	-1.88	0.01	Ribosomal protein L22 50S
578	Vitvi15g00510	VIT_15s0021g00960	-1.76	0.01	1-aminocyclopropane-1-carboxylate oxidase
579	Vitvi14g02463	VIT_14s0060g00900	-1.69	0.01	Unknown protein
580	Vitvi07g01453	VIT_00s0199g00130	-1.26	0.01	Cysteine desulfurase
581	Vitvi06g01868	VIT_06s0009g02540	0.41	0.01	Unknown protein
582	Vitvi04g00623	VIT_04s0008g06920	1.38	0.01	1,2-diacylglycerol 3-beta-galactosyltransferase
583	Vitvi07g00612	VIT_07s0005g03500	1.63	0.01	Serine-type peptidase
584	Vitvi08g01063	VIT_08s0040g02270	2.08	0.01	no hit
585	Vitvi04g01550	VIT_04s0210g00050	4.79	0.01	Strictosidine synthase
586	Vitvi05g00142	VIT_05s0077g00820	-2.54	0.011	Unknown protein
587	Vitvi16g02074	VIT_16s0098g01290	-2.36	0.011	Major Facilitator Superfamily protein
588	Vitvi10g00579	VIT_10s0003g01240	-2.33	0.011	14-3-3 protein GF14 iota (GRF12)
589	Vitvi06g00723	VIT_06s0004g07380	-2.19	0.011	Acyl-carrier protein S-malonyltransferase
590	Vitvi11g01273	VIT_11s0052g01390	-1.86	0.011	Adenosylmethionine-8-amino-7- oxononanoate aminotransferase
591	Vitvi09g00322	VIT_09s0002g03930	-1.37	0.011	Chaperonin GroEL
592	Vitvi14g00259	VIT_14s0128g00320	-1.36	0.011	Amidase
593	Vitvi18g00344	VIT_18s0001g04420	-1.26	0.011	Phosphopantothenate--cysteine ligase
594	Vitvi12g00054	VIT_12s0028g00350	-1.24	0.011	T-complex protein 1 epsilon subunit
595	Vitvi08g01812	VIT_08s0007g07400	-1.13	0.011	Glutamate dehydrogenase 1
596	Vitvi12g02640	VIT_12s0034g01300	-1.13	0.011	TIR-NBS-LRR disease resistance
597	Vitvi14g02653	VIT_14s0030g01720	-1.09	0.011	DNA-damage-repair/toleration protein (DRT102)
598	Vitvi06g00692	VIT_06s0004g07060	-0.99	0.011	Ubiquitin activating enzyme E1
599	Vitvi11g00351	VIT_11s0016g04080	-0.87	0.011	Multiprotein-bridging factor 1c MBF1C
600	Vitvi17g01446	VIT_17s0000g05230	0.42	0.011	Unknown protein
601	Vitvi06g00312	VIT_06s0004g03140	0.68	0.011	Isovaleryl-CoA-dehydrogenase (IVD)
602	Vitvi07g00903	VIT_07s0005g06290	0.97	0.011	Cytochrome b5 isoform Cb5-C
603	Vitvi11g01293	VIT_11s0052g01620	1.34	0.011	Pathogenesis-related protein 1 precursor (PRP 1)
604	Vitvi08g02097	VIT_08s0058g01450	1.78	0.011	STN8 (state transition 8)
605	Vitvi08g01280	VIT_08s0007g01340	1.93	0.011	Proteasome inhibitor subunit 1 (PI31)
606	Vitvi11g00481	VIT_11s0016g05470	2.03	0.011	Nuclear pore complex protein Nup98-Nup96
607	Vitvi07g00737	VIT_07s0005g04900	2.08	0.011	Unknown protein
608	Vitvi05g01566	VIT_05s0094g00100	2.13	0.011	Peptidylprolyl isomerase
609	Vitvi08g01364	VIT_08s0007g02230	2.46	0.011	Brittle-1, chloroplast precursor
610	Vitvi03g01314	VIT_03s0017g02360	2.49	0.011	AarF domain containing kinase
611	Vitvi11g00145	VIT_11s0016g01850	-2.71	0.012	Anthocyanidin-3-glucoside rhamnosyltransferase
612	Vitvi12g00425	VIT_12s0059g01200	-1.54	0.012	UBX domain-containing protein 1
613	Vitvi04g00522	VIT_04s0008g05870	-1.44	0.012	CLPB-M/CLPB4/HSP98.7
614	Vitvi05g00612	VIT_05s0020g04480	-1.29	0.012	Pyruvate kinase
615	Vitvi05g00611	VIT_05s0020g04460	-1.26	0.012	ADP-ribosylation factor C1
616	Vitvi05g00455	VIT_05s0020g02990	-0.81	0.012	Ribosomal protein S16 (RPS16C) 40S
617	Vitvi04g01613	VIT_04s0044g00580	-0.78	0.012	Actin 7 (ACT7) / actin 2
618	Vitvi05g01660	VIT_05s0094g01110	-0.7	0.012	Acetolactate synthase small subunit
619	Vitvi02g00214	VIT_02s0025g02440	-0.63	0.012	GAMM1 protein
620	Vitvi10g01554	VIT_10s0071g00940	0.66	0.012	Oligopeptidase B
621	Vitvi08g02396	VIT_08s0007g08390	0.81	0.012	Ozone-responsive stress protein
622	Vitvi01g00930	VIT_01s0026g01650	1.07	0.012	VviTPS143
623	Vitvi19g02014	VIT_19s0090g00430	1.29	0.012	Ubiquitin-like 5 UBL5
624	Vitvi06g00514	VIT_06s0004g05190	1.66	0.012	D-xylose-H+ symporter
625	Vitvi13g00605	VIT_13s0019g04280	1.85	0.012	Aquaporin PIP2B
626	Vitvi14g01350	VIT_14s0083g01100	-4.53	0.013	Alpha-1,4-glucan-protein synthase 1
627	Vitvi18g00261	VIT_18s0001g02550	-3.79	0.013	Delta-aminolevulinic acid dehydratase, chloroplast precursor
628	Vitvi04g00164	VIT_04s0008g01910	-3.11	0.013	ferredoxin-related
629	Vitvi06g00298	VIT_06s0004g03000	-2.93	0.013	SNO glutamine amidotransferase
630	Vitvi04g01261	VIT_04s0023g01480	-1.8	0.013	Dimethylaniline monooxygenase, N-oxide-forming
631	Vitvi10g01767	VIT_10s0003g00010	-1.31	0.013	Ribosomal protein S5
632	Vitvi05g00614	VIT_05s0020g04510	-1.29	0.013	GDP-mannose 3,5-epimerase 1
633	Vitvi08g01795	VIT_08s0007g07200	-1.23	0.013	Tocotrienol/plastoquinone prenyltransferase
634	Vitvi03g01252	VIT_03s0017g01930	-1.06	0.013	CYP97B2
635	Vitvi05g01697	VIT_05s0094g01520	0.36	0.013	Late embryogenesis abundant protein
636	Vitvi06g00643	VIT_06s0004g06610	0.61	0.013	Peptidyl-prolyl cis-trans isomerase ROC7 (rotamase CYP 7)
637	Vitvi13g01924	VIT_13s0067g03800	0.89	0.013	Cytochrome c oxidase subunit VIb
638	Vitvi07g00295	VIT_07s0005g00110	1.02	0.013	Rapid ALkalinization Factor RALFL11
639	Vitvi07g01850	VIT_07s0031g01740	1.08	0.013	ATP synthase 24 kDa subunit
640	Vitvi18g00963	VIT_18s0001g12500	1.09	0.013	Unknown protein
641	Vitvi09g00209	VIT_09s0002g02480	1.15	0.013	F-type H+-transporting ATPase g chain
642	Vitvi18g02973	VIT_18s0072g00380	1.34	0.013	Abscisic stress ripening protein 2 (ASR2)
643	Vitvi05g01360	VIT_05s0062g01220	1.63	0.013	Prolyl-4 hydroxylase
644	Vitvi02g00750	VIT_02s0012g01900	1.77	0.013	3-beta hydroxysteroid dehydrogenase
645	Vitvi14g01763	VIT_14s0066g01210	2.77	0.013	Carbonic anhydrase, chloroplast precursor
646	Vitvi05g02001	VIT_05s0051g00130	3.26	0.013	Glutathione S-transferase 25 GSTU7
647	Vitvi03g00121	VIT_03s0038g02130	-2.96	0.014	Cold shock protein-1
648	Vitvi01g01311	VIT_01s0010g00680	-2.74	0.014	VviTPS143
649	Vitvi06g01020	VIT_06s0009g01200	-2.71	0.014	Argonaute
650	Vitvi12g00515	VIT_12s0059g02250	-2.62	0.014	Ribosomal protein L6
651	Vitvi07g01742	VIT_07s0031g00590	-2.5	0.014	Triacylglycerol lipase
652	Vitvi17g00759	VIT_17s0000g07850	-1.7	0.014	Nucleobase-ascorbate transporter 6 (NAT6)
653	Vitvi07g01982	VIT_07s0031g03000	-1.44	0.014	Ribulose 1,5-bisphosphate carboxylase large subunit
654	Vitvi15g00452	VIT_15s0021g00500	-1.13	0.014	NADP-dependent malic enzyme
655	Vitvi06g01644	VIT_06s0004g02380	-1.12	0.014	Cinnamyl alcohol dehydrogenase
656	Vitvi18g02706	VIT_18s0001g11140	-1.12	0.014	Peptidase S9, prolyl oligopeptidase
657	Vitvi13g00491	VIT_13s0019g03170	-1.01	0.014	Heat shock protein 16.9 kDa class I
658	Vitvi19g01692	VIT_19s0085g00380	-0.9	0.014	Phosphoglycerate kinase
659	Vitvi17g00506	VIT_17s0000g05350	-0.85	0.014	5-formyltetrahydrofolate cycloligase
660	Vitvi06g01693	VIT_06s0004g04510	-0.73	0.014	Heat shock protein 70
661	Vitvi13g00245	VIT_13s0019g00040	-0.7	0.014	Beta-N-acetylhexosaminidase
662	Vitvi14g00182	VIT_14s0060g02310	-0.67	0.014	Ribosomal protein L22-2 (RPL22B) 60S
663	Vitvi08g00865	VIT_08s0058g01360	0.76	0.014	Vacuolar sorting receptor 1
664	Vitvi12g01819	VIT_12s0034g01210	0.82	0.014	PAP/fibrillin family
665	Vitvi04g00441	VIT_04s0008g05000	1.01	0.014	Ubiquinol-cytochrome c reductase subunit 7
666	Vitvi12g00385	VIT_12s0059g00810	1.27	0.014	B-cell receptor-associated protein 31
667	Vitvi18g02184	VIT_18s0001g06900	1.56	0.014	Unknown protein
668	Vitvi01g00049	VIT_01s0011g00540	1.64	0.014	VviTPS143
669	Vitvi02g00633	VIT_02s0012g00530	2.03	0.014	Ribose-phosphate pyrophosphokinase 1
670	Vitvi05g02239	VIT_05s0094g00090	2.47	0.014	Unknown protein
671	Vitvi01g02061	VIT_01s0127g00590	3.27	0.014	Protein disulfide isomerase
672	Vitvi18g00105	VIT_18s0122g01440	4.18	0.014	AMP-dependent synthetase and ligase
673	Vitvi04g01336	VIT_04s0023g02150	4.68	0.014	Phosphatidic acid phosphatase / PAP2
674	Vitvi06g01690	VIT_06s0004g04320	-3.43	0.015	Alcohol dehydrogenase 3
675	Vitvi18g00132	VIT_18s0001g00380	-2.01	0.015	Alcohol dehydrogenase
676	Vitvi08g01573	VIT_08s0007g04520	-1.98	0.015	Caffeic acid 3-O-methyltransferase
677	Vitvi09g01812	VIT_09s0070g00560	-1.91	0.015	EIX receptor
678	Vitvi10g01084	VIT_10s0003g05770	-1.84	0.015	Short-chain dehydrogenase/reductase (SDR)
679	Vitvi11g00809	VIT_11s0037g00920	-1.84	0.015	No hit
680	Vitvi06g01363	VIT_06s0061g00900	-1.74	0.015	Unknown protein
681	Vitvi19g00446	VIT_19s0177g00210	-1.69	0.015	Protein disulfide isomerase (PDIL) protein
682	Vitvi08g01430	VIT_08s0007g03010	-1.53	0.015	Hydrolase, alpha/beta fold
683	Vitvi05g01752	VIT_05s0077g01650	-1.52	0.015	Major allergen Pru ar 1
684	Vitvi06g00561	VIT_06s0004g05770	-1.47	0.015	Heat shock protein 17.6 kDa class I
685	Vitvi06g00372	VIT_06s0004g03690	-1.39	0.015	Glutathione S-transferase GSTO1
686	Vitvi14g00233	VIT_14s0128g00800	-1.39	0.015	Pentatricopeptide (PPR) repeat-containing protein
687	Vitvi03g01408	VIT_03s0038g02780	-1.33	0.015	Ribosomal protein L23
688	Vitvi01g01838	VIT_01s0011g00160	-1.32	0.015	Alpha-1,4-glucan-protein synthase
689	Vitvi12g00294	VIT_12s0028g03490	-1.22	0.015	Dihydroorotase
690	Vitvi08g01162	VIT_08s0040g03320	-1.21	0.015	Glutamate N-acetyltransferase
691	Vitvi05g00309	VIT_05s0020g01400	-1.15	0.015	SRC2/SRC2 (soybean gene regulated BY cold-2)
692	Vitvi14g01246	VIT_14s0083g00110	-1.14	0.015	Allene oxide cyclase
693	Vitvi04g01383	VIT_04s0023g02630	-1.13	0.015	FAD linked oxidase family protein
694	Vitvi14g00560	VIT_14s0081g00700	-1.1	0.015	Peptidyl-prolyl cis-trans isomerase A (cyclophilin A)
695	Vitvi03g00339	VIT_03s0063g02500	-0.92	0.015	Adenylyl cyclase associated protein
696	Vitvi13g01650	VIT_13s0064g00170	-0.84	0.015	Ribosomal protein L1
697	Vitvi19g00567	VIT_19s0090g01190	-0.79	0.015	Chaperone GrpE type 2
698	Vitvi19g00731	VIT_19s0015g01070	-0.68	0.015	Calcineurin B
699	Vitvi08g01455	VIT_08s0007g03250	-0.67	0.015	Unknown protein
700	Vitvi07g00693	VIT_07s0005g04430	0.47	0.015	No hit
701	Vitvi05g00259	VIT_05s0020g00870	0.65	0.015	UbiE/COQ5 methyltransferase
702	Vitvi18g02496	VIT_18s0001g00190	0.72	0.015	Cell division protease FtsH
703	Vitvi13g00627	VIT_13s0019g04480	0.79	0.015	Adenosine kinase 2 (ADK2)
704	Vitvi07g01884	VIT_07s0031g02090	0.81	0.015	SH3 domain-containing protein
705	Vitvi19g00480	VIT_19s0090g00200	0.97	0.015	Unknown protein
706	Vitvi17g00497	VIT_17s0000g05250	1.09	0.015	Unknown protein
707	Vitvi12g00642	VIT_12s0057g00260	1.17	0.015	External rotenone-insensitive NADPH dehydrogenase
708	Vitvi08g01360	VIT_08s0007g02190	1.21	0.015	LHCB4 chlorophyll A-B binding protein CP29
709	Vitvi13g00105	VIT_13s0067g01800	1.23	0.015	Histidine acid phosphatase
710	Vitvi16g01365	VIT_16s0098g01200	1.24	0.015	6-phosphogluconolactonase
711	Vitvi03g01088	VIT_03s0017g00640	1.28	0.015	Oxoglutarate/malate translocator DIT2.1
712	Vitvi05g01324	VIT_05s0062g00890	1.28	0.015	Alpha-glucan water dikinase isoform 3, Chloroplast
713	Vitvi06g00556	VIT_06s0004g05710	1.56	0.015	Glutathione S-transferase GSTU7
714	Vitvi08g01556	VIT_08s0007g04340	1.64	0.015	Peptidylprolyl isomerase
715	Vitvi01g00590	VIT_01s0137g00220	1.69	0.015	VviTPS143
716	Vitvi07g02602	VIT_07s0191g00220	1.76	0.015	Unknown protein
717	Vitvi13g00100	VIT_13s0067g01690	1.85	0.015	Ankyrin
718	Vitvi06g00803	VIT_06s0004g08150	1.87	0.015	Trans-cinnamate 4-monooxygenase
719	Vitvi05g00463	VIT_05s0020g03080	1.97	0.015	Acyl-CoA synthetase long-chain member 6
720	Vitvi11g00013	VIT_11s0016g00290	2.06	0.015	Pectinesterase PME3
721	Vitvi09g00444	VIT_09s0002g05250	2.15	0.015	Aminotransferase class I and II
722	Vitvi03g00080	VIT_03s0038g01380	2.36	0.015	Calcium-binding EF hand
723	Vitvi03g00059	VIT_03s0038g00860	2.85	0.015	BPC4/BBR/BPC4/BPC4
724	Vitvi19g01305	VIT_19s0093g00160	4.87	0.015	Glutathione S-transferase 8 GSTU19
725	Vitvi08g01171	VIT_08s0007g00010	-2.54	0.016	ARF GTPase activator, ARF-GAP Domain 6
726	Vitvi08g01464	VIT_08s0007g03360	-2.12	0.016	EMB1345 (embryo defective 1345)
727	Vitvi13g01242	VIT_00s0250g00020	-2.01	0.016	Protein tyrosine phosphatase
728	Vitvi14g01968	VIT_14s0108g00940	-1.99	0.016	Glycogen synthase
729	Vitvi02g00475	VIT_02s0241g00040	-1.83	0.016	Cyclobutane pyrimidine dimer photolyase
730	Vitvi13g01766	VIT_13s0064g01320	-1.66	0.016	CYP712A1
731	Vitvi08g01802	VIT_08s0007g07280	-1.63	0.016	Superoxide dismutase [Cu-Zn] 2
732	Vitvi17g00012	VIT_17s0000g00030	-1.41	0.016	Substrate carrier family mitochondrial
733	Vitvi05g00279	VIT_05s0020g01140	-1.37	0.016	Ribosomal protein L18
734	Vitvi09g01500	VIT_09s0002g00820	-1.1	0.016	S-2-hydroxy-acid oxidase, peroxisomal
735	Vitvi04g00974	VIT_04s0043g00380	-1.03	0.016	Unknown protein
736	Vitvi01g00060	VIT_01s0011g00680	-0.94	0.016	VviTPS143
737	Vitvi08g01757	VIT_08s0007g06710	-0.64	0.016	Aha1 domain-containing protein
738	Vitvi07g01498	VIT_07s0191g00090	-0.6	0.016	14-3-3 protein GF14 omega (GRF2)
739	Vitvi19g00143	VIT_19s0014g01710	0.62	0.016	Sodium/calcium exchanger family protein
740	Vitvi10g00193	VIT_00s0187g00220	0.8	0.016	Partial optokinetic response b
741	Vitvi13g01925	VIT_13s0067g03810	0.9	0.016	Cytochrome c oxidase subunit 6b (COX6b)
742	Vitvi07g02772	VIT_07s0185g00170	0.97	0.016	No hit
743	Vitvi08g00792	VIT_08s0058g00680	1.07	0.016	Integral membrane protein, putative
744	Vitvi16g01284	VIT_16s0098g00320	1.1	0.016	Splicing factor 3A subunit 3
745	Vitvi08g00059	VIT_08s0056g00710	1.14	0.016	Protein kinase C inhibitor
746	Vitvi06g01475	VIT_06s0080g00310	1.16	0.016	Esterase/lipase/thioesterase family protein
747	Vitvi04g00516	VIT_04s0008g05820	1.3	0.016	Stromal cell-derived factor 2 protein precursor (SDF2 protein)
748	Vitvi05g01382	VIT_05s0124g00060	1.32	0.016	Pentatricopeptide (PPR) repeat-containing
749	Vitvi01g00978	VIT_01s0113g00530	1.62	0.016	VviTPS143
750	Vitvi13g01749	VIT_13s0064g01080	2.4	0.016	Thylakoid lumenal 19 kDa protein, chloroplast precursor
751	Vitvi12g00475	VIT_12s0059g01810	2.44	0.016	Photosystem II psbZ
752	Vitvi15g00854	VIT_15s0048g02190	3.98	0.016	PAP/fibrillin family
753	Vitvi15g01490	VIT_15s0048g00350	-2.73	0.017	3-phosphoshikimate 1-carboxyvinyltransferase, chloroplast precursor
754	Vitvi10g02085	VIT_10s0071g01100	-2.37	0.017	Alpha-galactosidase precursor
755	Vitvi06g00115	VIT_06s0004g01220	-1.92	0.017	PAP/fibrillin family
756	Vitvi19g01676	VIT_19s0085g00130	-1.44	0.017	Unknown
757	Vitvi02g01713	VIT_00s0551g00010	-1.4	0.017	0
758	Vitvi12g00101	VIT_12s0028g01160	-1.14	0.017	Transparent testa 12 protein
759	Vitvi02g01315	VIT_02s0025g00310	-0.87	0.017	Ribosomal protein S10 (RPS10C) 40S
760	Vitvi18g00152	VIT_18s0001g00690	-0.47	0.017	Glutathione S-transferase 8 GSTF8
761	Vitvi04g00619	VIT_04s0008g06880	0.72	0.017	ER membrane DUF1077
762	Vitvi15g01619	VIT_15s0046g01090	0.76	0.017	Hydroxyproline-rich glycoprotein
763	Vitvi07g02059	VIT_07s0130g00480	0.87	0.017	Unknown protein
764	Vitvi05g01555	VIT_00s0226g00090	0.95	0.017	No hit
765	Vitvi12g02485	VIT_12s0057g00630	1.36	0.017	LHCB2.1 (Photosystem II light harvesting complex gene 2.1)
766	Vitvi03g00154	VIT_03s0038g02510	-3.17	0.018	Glyoxylate reductase
767	Vitvi14g00632	VIT_14s0036g00660	-3.05	0.018	Exportin-related
768	Vitvi17g00188	VIT_17s0000g02210	-2.72	0.018	Hsp70 interacting protein
769	Vitvi05g00795	VIT_05s0049g01480	-2.58	0.018	Ribosomal protein L28, chloroplast (CL28) 50S
770	Vitvi14g00791	VIT_14s0006g00350	-2.43	0.018	Glutamine synthetase cytosolic isozyme 2
771	Vitvi15g01088	VIT_15s0046g02160	-2.15	0.018	Proline iminopeptidase
772	Vitvi10g00111	VIT_10s0116g01910	-2.14	0.018	ABC transporter I member 15
773	Vitvi04g01611	VIT_04s0044g00550	-2.06	0.018	Carbamoyl phosphate synthetase small subunit
774	Vitvi18g02073	VIT_18s0041g01280	-2.02	0.018	Adenylate kinase, chloroplast
775	Vitvi14g02011	VIT_14s0108g01330	-1.99	0.018	Chorismate mutase, chloroplast (CM1)
776	Vitvi18g01150	VIT_18s0001g14680	-1.97	0.018	Vacuolar protein sorting 35
777	Vitvi06g01295	VIT_06s0061g00270	-1.7	0.018	Chaperonin GroEL
778	Vitvi05g00015	VIT_05s0077g02210	-1.63	0.018	Calcineurin phosphoesterase
779	Vitvi01g00056	VIT_01s0011g00640	-1.55	0.018	VviTPS143
780	Vitvi07g00322	VIT_07s0005g00460	-1.45	0.018	Complex 1 LYR
781	Vitvi13g02010	VIT_13s0019g02550	-1.41	0.018	Subtilisin protease C1
782	Vitvi09g00119	VIT_09s0002g01460	-1.3	0.018	Ribosomal protein S3 (RPS3A) 40S
783	Vitvi11g00174	VIT_11s0016g02170	-1.28	0.018	FVE gene
784	Vitvi03g00097	VIT_03s0038g01780	-0.97	0.018	Triosephosphate isomerase, chloroplast precursor
785	Vitvi06g00699	VIT_06s0004g07130	-0.88	0.018	Cinnamoyl-CoA reductase
786	Vitvi11g00428	VIT_11s0016g04850	-0.84	0.018	Carboxylic ester hydrolase
787	Vitvi08g00256	VIT_08s0032g00990	-0.82	0.018	Expp1 protein precursor
788	Vitvi12g00346	VIT_12s0059g00270	-0.59	0.018	NADPH-protochlorophyllide oxidoreductase
789	Vitvi18g00110	VIT_18s0001g00050	0.8	0.018	Dolichyl-phosphate beta-D-mannosyltransferase
790	Vitvi04g00328	VIT_04s0008g03770	0.84	0.018	Aspartate aminotransferase P1
791	Vitvi11g00038	VIT_11s0016g00560	0.89	0.018	Peroxiredoxin bcp
792	Vitvi01g01165	VIT_01s0011g00560	0.9	0.018	VviTPS143
793	Vitvi06g00215	VIT_06s0004g02120	1.08	0.018	Oxoglutarate/malate translocator
794	Vitvi02g00113	VIT_02s0025g01270	1.37	0.018	Unknown protein
795	Vitvi06g00600	VIT_06s0004g06160	1.37	0.018	Josephin family protein
796	Vitvi12g01653	VIT_12s0055g00540	1.46	0.018	ATP synthase CF1 epsilon subunit
797	Vitvi14g00092	VIT_14s0060g01160	1.57	0.018	Cyclin-related
798	Vitvi09g01518	VIT_09s0002g01600	1.64	0.018	PHD finger protein alfin
799	Vitvi17g00002	VIT_00s0283g00020	1.77	0.018	Tudor domain protein 4SNc
800	Vitvi07g01561	VIT_00s0682g00020	1.86	0.018	RuvB DNA helicase protein
801	Vitvi18g02251	VIT_18s0001g05630	1.98	0.018	far upstream element-binding protein
802	Vitvi11g00290	VIT_11s0016g03400	2.07	0.018	MSS1 (sugar transport protein 13)
803	Vitvi17g01278	VIT_00s0201g00060	2.36	0.018	Unknown protein
804	Vitvi16g00891	VIT_16s0022g02320	-3.77	0.019	Phosphoglucomutase chloroplast precursor
805	Vitvi08g01888	VIT_08s0007g08290	-3.52	0.019	GTP-binding protein TypA/BipA
806	Vitvi17g00816	VIT_17s0000g08390	-2.95	0.019	1-deoxy-D-xylulose 5-phosphate reductoisomerase, chloroplast
807	Vitvi02g00533	VIT_02s0154g00350	-2.73	0.019	L-lactate dehydrogenase A
808	Vitvi03g01231	VIT_03s0017g01700	-1.61	0.019	Glycine cleavage system H protein, mitochondrial
809	Vitvi03g00155	VIT_03s0038g02520	-1.55	0.019	Aquaporin PIP3
810	Vitvi13g01022	VIT_13s0073g00250	-1.32	0.019	Urate oxidase.
811	Vitvi04g00144	VIT_04s0008g01690	-1.28	0.019	Carbon-nitrogen hydrolase
812	Vitvi13g01008	VIT_13s0073g00170	-1.23	0.019	Exocyst subunit EXO70 A1
813	Vitvi14g00003	VIT_14s0060g00060	-0.98	0.019	EMB1138 (embryo defective 1138)
814	Vitvi12g01713	VIT_12s0034g00030	-0.86	0.019	Anthocyanidin 3-O-glucosyltransferase
815	Vitvi06g01320	VIT_06s0061g00460	-0.79	0.019	Lactoylglutathione lyase
816	Vitvi14g00111	VIT_14s0060g01390	0.51	0.019	Protein disulfide isomerase A6 precursor (P5)
817	Vitvi17g00099	VIT_17s0000g01240	0.68	0.019	Gamma carbonic anhydrase-like 2 (gamma CAL2)
818	Vitvi10g00073	VIT_10s0116g01480	0.76	0.019	2-oxoglutarate dehydrogenase E2 subunit
819	Vitvi05g00568	VIT_05s0020g04150	1.02	0.019	Emp24/gp25L/p24
820	Vitvi18g00059	VIT_18s0122g00880	1.14	0.019	Channel forming outer membrane protein, Chloroplast
821	Vitvi18g02409	VIT_18s0089g01180	1.25	0.019	No hit
822	Vitvi12g00071	VIT_12s0028g00710	1.26	0.019	4-hydroxyphenylpyruvate dioxygenase
823	Vitvi02g00780	VIT_02s0012g02120	1.3	0.019	Defender against cell death 1 (DAD1)
824	Vitvi18g01042	VIT_18s0001g13430	1.31	0.019	Coatomer alpha subunit
825	Vitvi07g03048	VIT_00s0391g00060	1.33	0.019	No hit
826	Vitvi17g00218	VIT_17s0000g02480	1.43	0.019	Calcium-binding protein
827	Vitvi18g00851	VIT_18s0001g11260	1.52	0.019	Nucleobase-ascorbate transporter 3 (NAT3)
828	Vitvi18g02483	VIT_18s0122g00900	1.52	0.019	Peptidyl-prolyl cis-trans isomerase FKBP-type
829	Vitvi05g00966	VIT_05s0051g00720	1.6	0.019	3-ketoacyl-CoA thiolase PED1
830	Vitvi14g01941	VIT_14s0108g00580	1.87	0.019	DegP protease
831	Vitvi08g00983	VIT_08s0040g01270	2.4	0.019	Dual specificity protein phosphatase
832	Vitvi11g01467	VIT_11s0118g00620	2.57	0.019	Methyltransferase type 11
833	Vitvi19g01695	VIT_19s0085g00390	2.72	0.019	Unknown protein
834	Vitvi04g01795	VIT_04s0008g01520	2.96	0.019	Heat shock protein 17.6 kDa class II
835	Vitvi08g00138	VIT_08s0056g01600	3.34	0.019	No hit
836	Vitvi19g00255	VIT_19s0014g03130	4.2	0.019	Stem-specific protein TSJT1
837	Vitvi07g00223	VIT_07s0104g01030	-2.21	0.02	Serine/threonine-protein phosphatase BSL1
838	Vitvi06g01125	VIT_06s0009g02320	-1.75	0.02	4-diphosphocytidyl-2-C-methyl-D-erythritol kinase, chloroplast precursor
839	Vitvi09g01457	VIT_09s0054g01600	-1.67	0.02	Splicing factor YT521-B
840	Vitvi14g00471	VIT_14s0030g02180	-1.56	0.02	GDP-mannose 3,5-epimerase 1
841	Vitvi03g01544	VIT_03s0063g01110	-1.55	0.02	N-acetyl-gamma-glutamyl-phosphate reductase, chloroplast precursor
842	Vitvi15g01055	VIT_15s0046g01780	-1.54	0.02	Ribosomal protein L5
843	Vitvi19g00458	VIT_19s0177g00310	-1.16	0.02	Tryptophan synthase beta chain 1
844	Vitvi12g00167	VIT_12s0028g02000	-1.11	0.02	Triacylglycerol lipase
845	Vitvi04g00980	VIT_04s0043g00440	-1.04	0.02	Ribosomal protein S5 (RPS5B) 40S
846	Vitvi13g00700	VIT_13s0019g05250	-1	0.02	Malate dehydrogenase [NADP], chloroplast precursor (NADP-MDH)
847	Vitvi19g00199	VIT_19s0014g02340	-0.83	0.02	Protein phosphatase 2C
848	Vitvi10g00609	VIT_10s0003g01520	-0.81	0.02	Ribosomal protein L11 (RPL11D) 60S
849	Vitvi09g00329	VIT_09s0002g04020	-0.57	0.02	Aquaporin DELTA-TIP
850	Vitvi16g00151	VIT_16s0039g02180	0.52	0.02	NADH dehydrogenase subunit B17.2
851	Vitvi18g01049	VIT_18s0001g13530	0.72	0.02	SH3 domain-containing protein 2
852	Vitvi18g00172	VIT_18s0001g00950	1.02	0.02	Prolyl 4-hydroxylase alpha-2 subunit precursor
853	Vitvi17g01086	VIT_17s0000g00920	1.05	0.02	Glutamate decarboxylase 1 (GAD 1)
854	Vitvi06g01391	VIT_06s0061g01160	1.15	0.02	Unknown protein
855	Vitvi08g01376	VIT_08s0007g02350	1.23	0.02	Harpin-induced protein
856	Vitvi03g00061	VIT_03s0038g00880	1.29	0.02	Amidophosphoribosyltransferase 2
857	Vitvi12g01818	VIT_12s0034g01180	1.61	0.02	PAP/fibrillin family
858	Vitvi10g00466	VIT_00s0265g00030	1.85	0.02	Deoxyoctulonosic acid synthetase
859	Vitvi12g02058	VIT_12s0035g01160	2	0.02	Leucyl-tRNA synthetase
860	Vitvi15g01507	VIT_15s0048g01280	2.09	0.02	No hit
861	Vitvi01g01981	VIT_01s0011g05180	2.29	0.02	Bet v I allergen
862	Vitvi06g00155	VIT_06s0004g01480	3.04	0.02	Lipoxygenase LOX1
863	Vitvi12g00120	VIT_12s0028g01390	-4.55	0.021	Small heat shock protein ACD31
864	Vitvi19g01326	VIT_19s0093g00310	-3.45	0.021	Glutathione S-transferase 8 GSTU19
865	Vitvi07g01923	VIT_07s0031g02560	-2.26	0.021	UVB-resistance protein UVR8
866	Vitvi01g01982	VIT_01s0011g05190	-2.09	0.021	Bet v I allergen
867	Vitvi17g00373	VIT_17s0000g04170	-1.67	0.021	DNA mismatch repair protein MSH2 (MSH2)
868	Vitvi11g01236	VIT_11s0052g00880	-0.82	0.021	NADPH-cytochrome P450 oxydoreductase isoform 3
869	Vitvi04g01499	VIT_04s0023g03870	0.67	0.021	Vacuolar protein sorting 35
870	Vitvi02g00007	VIT_02s0025g00090	1.05	0.021	Arginine/serine-rich splicing factor 10
871	Vitvi17g01491	VIT_17s0000g06870	1.16	0.021	Oxidoreductase, acting on NADH or NADPH
872	Vitvi05g01536	VIT_05s0102g01110	1.62	0.021	Electron transfer flavoprotein-ubiquinone oxidoreductase,precursor
873	Vitvi01g01855	VIT_01s0011g01050	1.71	0.021	Vacuolar sorting receptor 6
874	Vitvi19g01675	VIT_19s0085g00110	1.9	0.021	ABC transporter B member 11
875	Vitvi13g00339	VIT_13s0019g02090	2.6	0.021	Thylakoid lumenal 15 kDa protein 1
876	Vitvi05g00323	VIT_05s0020g01550	-3.89	0.022	Isoleucyl-tRNA synthetase
877	Vitvi18g00590	VIT_18s0001g08250	-3.71	0.022	Tubulin alpha-3 chain
878	Vitvi18g00010	VIT_18s0122g00160	-3.1	0.022	Pitrilysin
879	Vitvi13g01233	VIT_13s0047g01200	-2.84	0.022	Obtusifoliol 14-demethylase (CYP51)
880	Vitvi11g01085	VIT_11s0103g00120	-2.5	0.022	Phenylalanyl-tRNA synthetase
881	Vitvi10g00899	VIT_10s0003g04530	-2.38	0.022	Cation:chloride symporter
882	Vitvi09g01600	VIT_09s0002g04330	-2.25	0.022	Ribosomal protein S17 30S
883	Vitvi09g00068	VIT_09s0002g00920	-2.04	0.022	Lung seven transmembrane receptor
884	Vitvi07g01796	VIT_07s0031g01180	-1.99	0.022	Armadillo helical
885	Vitvi16g01136	VIT_16s0050g01510	-1.81	0.022	SGT1-2
886	Vitvi15g00728	VIT_15s0048g00750	-1.23	0.022	Dihydrodipicolinate synthase
887	Vitvi08g01053	VIT_08s0040g02130	-0.68	0.022	Syntaxin of plants SYP7
888	Vitvi07g00742	VIT_07s0005g04970	0.61	0.022	NADH dehydrogenase
889	Vitvi06g00096	VIT_06s0004g00940	0.63	0.022	Carbamoyl-phosphate synthase, large subunit
890	Vitvi06g00235	VIT_06s0004g02400	0.7	0.022	Unknown protein
891	Vitvi01g01296	VIT_01s0010g00590	0.75	0.022	VviTPS143
892	Vitvi12g00137	VIT_12s0028g01550	0.87	0.022	Peroxisomal membrane 22 kDa
893	Vitvi13g00211	VIT_13s0067g03530	0.95	0.022	Nitrilase
894	Vitvi07g02881	VIT_00s0231g00070	1.07	0.022	No hit
895	Vitvi17g00199	VIT_17s0000g02320	1.17	0.022	Glutaredoxin
896	Vitvi14g00410	VIT_14s0030g01590	1.26	0.022	Rubredoxin
897	Vitvi11g00788	VIT_11s0037g00830	1.59	0.022	Unknown protein
898	Vitvi06g01501	VIT_06s0080g00550	1.9	0.022	EIF-4A3
899	Vitvi09g00720	VIT_09s0002g08090	-3.35	0.023	Oxidoreductase, 2OG-Fe(II) oxygenase
900	Vitvi12g02106	VIT_12s0035g01700	-2.37	0.023	Glutamine-rich protein23
901	Vitvi01g02058	VIT_01s0127g00560	-1.77	0.023	Protein disulfide isomerase
902	Vitvi11g00136	VIT_11s0016g01770	-1.76	0.023	MKK2
903	Vitvi13g00355	VIT_13s0019g02360	-1.55	0.023	Pyrroline-5-carboxylate synthetase
904	Vitvi16g01324	VIT_16s0098g00730	-1.08	0.023	Ribosomal protein L9 (RPL90A/C) 60S
905	Vitvi06g00406	VIT_06s0004g04060	0.57	0.023	Legumin
906	Vitvi02g00059	VIT_02s0025g00640	0.62	0.023	BTI2 (VIRB2- interacting protein 2)
907	Vitvi18g00256	VIT_18s0001g02470	0.67	0.023	L-ascorbate peroxidase, thylakoid-bound (tAPX)
908	Vitvi19g01974	VIT_19s0014g04860	0.8	0.023	ATP synthase g subunit , Mitochondrial
909	Vitvi04g02147	VIT_04s0023g03170	0.85	0.023	GDP-D-mannose-4,6-dehydratase (MUR1)
910	Vitvi18g01677	VIT_18s0072g01000	0.93	0.023	Dihydrolipoamide S-acetyltransferase
911	Vitvi05g00474	VIT_05s0020g03180	1	0.023	Photosystem I reaction center subunit II, chloroplast precursor
912	Vitvi16g00831	VIT_16s0022g01770	1.04	0.023	Phosphopyruvate hydratase.
913	Vitvi12g00263	VIT_12s0028g03130	1.44	0.023	Proteasome 26S regulatory subunit S2 (RPN1)
914	Vitvi04g00195	VIT_04s0008g02280	2.22	0.023	Unknown protein
915	Vitvi11g01176	VIT_11s0052g00320	2.59	0.023	Ca2+-ATPase 10 ACA10, plasma membrane
916	Vitvi14g01522	VIT_14s0068g01760	5.32	0.023	Alcohol dehydrogenase
917	Vitvi01g00214	VIT_01s0011g02740	-1.62	0.024	VviTPS143
918	Vitvi14g01675	VIT_14s0066g00340	-1.38	0.024	L-fucokinase
919	Vitvi10g00471	VIT_10s0597g00030	-1.19	0.024	Monothiol glutaredoxin-S17 (AtGrxS17)
920	Vitvi07g00310	VIT_07s0005g00250	-1.06	0.024	P23 co-chaperone
921	Vitvi01g01866	VIT_01s0011g01370	-0.95	0.024	Thioredoxin O1 ATO1
922	Vitvi03g00545	VIT_03s0180g00070	-0.86	0.024	Cyclase
923	Vitvi03g00551	VIT_03s0180g00130	-0.65	0.024	D-3-phosphoglycerate dehydrogenase, chloroplast precursor
924	Vitvi04g01324	VIT_04s0023g02050	0.71	0.024	Inorganic pyrophosphatase
925	Vitvi10g01839	VIT_10s0003g02890	0.75	0.024	LHCII type I CAB-1
926	Vitvi18g00031	VIT_18s0122g00430	0.86	0.024	Photosystem II light harvesting complex gene 2.3
927	Vitvi11g00565	VIT_11s0118g00390	0.98	0.024	Oxidoreductase, 2OG-Fe(II) oxygenase
928	Vitvi05g01264	VIT_05s0062g00220	1	0.024	Inner membrane import protein Tic22, Chloroplast
929	Vitvi08g01421	VIT_08s0007g02900	1.01	0.024	Peptidyl-prolyl cis-trans isomerase-like 1
930	Vitvi17g00195	VIT_17s0000g02280	1.1	0.024	Suppressor of lin-12 protein
931	Vitvi01g00081	VIT_01s0011g00930	1.12	0.024	VviTPS143
932	Vitvi02g00446	VIT_02s0025g04850	1.39	0.024	CYP76B1
933	Vitvi03g00532	VIT_03s0063g00060	1.47	0.024	IMP dehydrogenase
934	Vitvi07g02535	VIT_00s0357g00020	1.48	0.024	Beta-hydroxyacyl-ACP dehydratase
935	Vitvi05g00044	VIT_05s0077g01940	1.72	0.024	Acyl-CoA dehydrogenase (ibr3)
936	Vitvi19g01032	VIT_19s0015g02680	4.8	0.024	Glutathione S-transferase 25 GSTU25
937	Vitvi06g01884	VIT_06s0009g02830	5.23	0.024	Flavonoid 3',5'-hydroxylase
938	Vitvi03g00048	VIT_03s0038g00670	-2.92	0.025	fructose-bisphosphate aldolase, chloroplast precursor
939	Vitvi03g00296	VIT_03s0038g04490	-2.68	0.025	Diaminopimelate decarboxylase
940	Vitvi01g00735	VIT_01s0127g00720	-2.36	0.025	VviTPS143
941	Vitvi18g01095	VIT_18s0001g14010	-2.13	0.025	Sulfate adenylyltransferase
942	Vitvi01g00140	VIT_01s0011g01800	-1.85	0.025	VviTPS143
943	Vitvi12g00445	VIT_12s0059g01380	-1.56	0.025	1-aminocyclopropane-1-carboxylate oxidase 1
944	Vitvi09g00404	VIT_09s0002g04860	-1.27	0.025	GTPase activating protein
945	Vitvi02g00779	VIT_02s0012g02110	-0.98	0.025	No hit
946	Vitvi11g00373	VIT_11s0016g04290	-0.9	0.025	3-hydroxyisobutyryl-CoA hydrolase
947	Vitvi09g01499	VIT_09s0002g00810	-0.8	0.025	S-2-hydroxy-acid oxidase, peroxisomal
948	Vitvi14g02042	VIT_14s0108g01650	0.69	0.025	Peptidase beta subunit, Mitochondrial
949	Vitvi07g00254	VIT_07s0104g01380	0.98	0.025	GP5 ubiquitin-like
950	Vitvi17g00546	VIT_17s0000g05680	1.16	0.025	Band 7 family
951	Vitvi10g00862	VIT_10s0003g04180	1.24	0.025	Early-responsive to dehydration stress protein (ERD4)
952	Vitvi19g00551	VIT_19s0090g01020	1.38	0.025	Molybdopterin biosynthesis protein CNX5
953	Vitvi01g01780	VIT_01s0150g00200	1.58	0.025	Peptidyl-prolyl cis-trans isomerase, FKBP-type
954	Vitvi07g00830	VIT_07s0005g05850	1.68	0.025	Unknown protein
955	Vitvi18g00376	VIT_18s0001g05180	2.61	0.025	Beta-D-xylosidase
956	Vitvi07g01829	VIT_07s0031g01530	6.64	0.025	Stress enhanced protein 2 (SEP2)
957	Vitvi10g00045	VIT_10s0116g00830	-2.5	0.026	Patatin
958	Vitvi04g00267	VIT_04s0008g03050	-2.27	0.026	Acetylglutamate kinase
959	Vitvi14g02985	VIT_14s0171g00120	-2.02	0.026	Unknown protein
960	Vitvi19g01663	VIT_19s0027g01920	-1.7	0.026	EIF4-gamma/eIF5/eIF2-epsilon domain-containing protein
961	Vitvi15g01503	VIT_15s0048g01000	-1.14	0.026	2'-hydroxy isoflavone/dihydroflavonol reductase
962	Vitvi06g00472	VIT_06s0004g04800	-1.1	0.026	Triosephosphate isomerase, cytosolic
963	Vitvi07g00330	VIT_07s0005g00560	-1	0.026	Ribosomal protein L22 (RPL22C) 60S
964	Vitvi13g02037	VIT_13s0019g03400	0.77	0.026	Signal peptidase complex subunit 2
965	Vitvi15g01531	VIT_15s0048g02050	0.99	0.026	Hydrolase, alpha/beta fold family protein, expressed
966	Vitvi12g01555	VIT_12s0055g01100	1.04	0.026	Beta-hydroxyacyl-ACP dehydratase
967	Vitvi16g01134	VIT_16s0050g01490	1.12	0.026	NADH dehydrogenase (ubiquinone) 1 alpha subcomplex 5
968	Vitvi05g01587	VIT_05s0094g00400	1.13	0.026	Signal recognition particle subunit 14 SRP14
969	Vitvi10g02212	VIT_00s0904g00010	1.17	0.026	No hit
970	Vitvi19g01479	VIT_19s0027g00200	1.33	0.026	Photosystem II 10 kDa polypeptide PSBR
971	Vitvi19g00469	VIT_19s0090g00020	1.36	0.026	TOR1 (TORTIFOLIA 1)
972	Vitvi18g00799	VIT_18s0001g10590	1.39	0.026	Inner membrane import protein Tic22, Chloroplast
973	Vitvi01g00158	VIT_01s0011g02000	2.1	0.026	VviTPS143
974	Vitvi08g01023	VIT_08s0040g01730	2.55	0.026	EIN2 (ethylene insensitive 2)
975	Vitvi16g01913	VIT_16s0050g00910	3.18	0.026	MATE efflux family protein
976	Vitvi15g00932	VIT_15s0046g00110	-1.96	0.027	GHMP kinase
977	Vitvi13g00352	VIT_13s0019g02330	-1.58	0.027	GDP-mannose pyrophosphorylase (GMP1)
978	Vitvi18g01103	VIT_18s0001g14080	-1.35	0.027	Diphthine synthase (DPH5)
979	Vitvi10g00285	VIT_10s0405g00030	-0.91	0.027	VTC4 3'(2'),5'-bisphosphate nucleotidase
980	Vitvi03g00375	VIT_03s0063g02020	-0.8	0.027	Tic Complex Tic62 Subunit
981	Vitvi17g00698	VIT_17s0000g07200	1	0.027	Flavonoid-3'-hydroxylase
982	Vitvi12g00092	VIT_12s0028g01080	1.03	0.027	Photosystem II oxygen-evolving complex precursor, 23kda PSBP
983	Vitvi02g00284	VIT_02s0025g03150	1.17	0.027	Nuclear pore complex protein Nup98-Nup96
984	Vitvi01g00384	VIT_01s0011g04620	1.23	0.027	VviTPS143
985	Vitvi16g00936	VIT_16s0100g00350	1.42	0.027	ABC transporter B member 8
986	Vitvi07g01569	VIT_00s0823g00020	1.51	0.027	GCN5 N-acetyltransferase (GNAT)
987	Vitvi07g01595	VIT_07s0129g00180	1.53	0.027	Ca2+-ATPase 2 ACA2, plasma membrane
988	Vitvi04g01454	VIT_04s0023g03370	1.67	0.027	Flavonone- 3-hydroxylase
989	Vitvi19g00681	VIT_19s0015g00520	1.8	0.027	Unknown protein
990	Vitvi14g00069	VIT_14s0060g00850	1.85	0.027	Thylakoid lumenal 21.5 kDa protein, chloroplast precursor
991	Vitvi10g00839	VIT_10s0003g03930	-4.35	0.028	Inositol transporter 2
992	Vitvi10g00343	VIT_00s0203g00140	-3.78	0.028	Octicosapeptide/Phox/Bem1p (PB1) domain-containing protein
993	Vitvi13g01900	VIT_13s0067g02130	-3.18	0.028	Dehydration-induced protein (ERD15)
994	Vitvi07g03141	VIT_00s1674g00010	-2.92	0.028	No hit
995	Vitvi14g01788	VIT_14s0066g01460	-2.62	0.028	HEAT repeat-containing protein
996	Vitvi04g00265	VIT_04s0008g03010	-1.95	0.028	Aspartyl-tRNA synthetase
997	Vitvi06g00412	VIT_06s0004g04120	-1.15	0.028	Aquaporin TIP1;3
998	Vitvi07g02188	VIT_07s0104g01800	-1.12	0.028	Glutathione S-transferase 13 GSTF13
999	Vitvi05g01700	VIT_05s0094g01550	-0.53	0.028	RAB GDP dissociation inhibitor 1 ATGD1
1000	Vitvi10g01663	VIT_00s0981g00010	0.47	0.028	Brain protein 44
1001	Vitvi03g01071	VIT_03s0017g00460	0.6	0.028	Magnesium-dependent phosphatase 1
1002	Vitvi12g01831	VIT_12s0034g01370	1.12	0.028	Unknown protein
1003	Vitvi06g01521	VIT_06s0080g00830	1.14	0.028	Unknown protein
1004	Vitvi18g02408	VIT_18s0089g01170	1.46	0.028	LHCB5 (light harvesting complex of photosystem ii 5)
1005	Vitvi19g00453	VIT_19s0177g00260	1.51	0.028	Unknown protein
1006	Vitvi03g00161	VIT_03s0038g02590	1.61	0.028	Proteasome 26S regulatory subunit S3 (RPN3)
1007	Vitvi15g00600	VIT_15s0021g02090	1.62	0.028	DnaJ homolog, subfamily A, member 2
1008	Vitvi13g00073	VIT_13s0067g01320	2.03	0.028	Alpha-1,2-mannosyltransferase
1009	Vitvi06g00199	VIT_06s0004g01890	-3.85	0.029	Cu2+-exporting ATPase HMA5 (heavy metal ATPase 5)
1010	Vitvi18g00560	VIT_18s0001g07960	-1.99	0.029	Serine hydroxymethyltransferase
1011	Vitvi01g01750	VIT_01s0244g00070	-1.83	0.029	Unknown protein
1012	Vitvi18g01223	VIT_18s0001g15410	-1.67	0.029	Alcohol dehydrogenase 1
1013	Vitvi07g01231	VIT_00s0215g00090	-1.15	0.029	Unknown protein
1014	Vitvi03g01488	VIT_03s0038g04670	-0.48	0.029	Isoflavone reductase
1015	Vitvi03g00289	VIT_03s0038g04420	-0.32	0.029	DnaJ homolog, subfamily A, member 2
1016	Vitvi16g00439	VIT_16s0013g01540	0.84	0.029	Ubiquinol-cytochrome C chaperone
1017	Vitvi12g00745	VIT_12s0057g01240	1.05	0.029	Indole-3-glycerol phosphate synthase
1018	Vitvi19g00298	VIT_19s0014g03660	1.43	0.029	LHCII type III, chloroplast precursor
1019	Vitvi12g00085	VIT_12s0028g01000	1.6	0.029	Unknown protein
1020	Vitvi06g01126	VIT_06s0009g02340	2.31	0.029	Tryptophan/tyrosine permease family
1021	Vitvi10g00070	VIT_10s0116g01400	-4.03	0.03	Peroxisomal membrane protein PMP22
1022	Vitvi18g00325	VIT_18s0001g03850	-3.77	0.03	Ribosomal protein S10 30S
1023	Vitvi01g00293	VIT_01s0011g03590	-2.98	0.03	VviTPS143
1024	Vitvi16g00278	VIT_16s0013g00240	-2.57	0.03	Unknown protein
1025	Vitvi02g00751	VIT_02s0012g01920	-2.43	0.03	RCD1 (radical-induced cell death1)
1026	Vitvi08g00767	VIT_08s0058g00460	-2.17	0.03	Unknown protein
1027	Vitvi08g01521	VIT_08s0007g03970	-2.16	0.03	Peroxiredoxin type 2
1028	Vitvi01g01763	VIT_01s0150g00040	-1.79	0.03	Unknown protein
1029	Vitvi17g00427	VIT_17s0000g04660	-1.33	0.03	Agmatine deiminase
1030	Vitvi06g01537	VIT_06s0080g00980	-1.16	0.03	Secoisolariciresinol dehydrogenase
1031	Vitvi18g00975	VIT_18s0001g12630	-1.05	0.03	Nuclear fusion defective 5 NFD5
1032	Vitvi17g00650	VIT_17s0000g06670	-0.71	0.03	Translation initiation factor eIF-5A
1033	Vitvi07g00139	VIT_07s0104g00090	-0.5	0.03	Transparent testa 8 TT8
1034	Vitvi18g00258	VIT_18s0001g02510	0.47	0.03	Protein disulfide-isomerase A1
1035	Vitvi18g02081	VIT_18s0041g01360	0.67	0.03	Protein translocon component Tic40, Chloroplast
1036	Vitvi01g00935	VIT_01s0026g01700	0.7	0.03	VviTPS143
1037	Vitvi13g00631	VIT_13s0019g04540	0.77	0.03	GCN5 N-acetyltransferase (GNAT)
1038	Vitvi15g01101	VIT_15s0046g02300	0.83	0.03	Beta-cyanoalanine synthase
1039	Vitvi04g00312	VIT_04s0008g03590	0.95	0.03	Phosphorylase
1040	Vitvi08g01459	VIT_08s0007g03300	0.97	0.03	Unknown protein
1041	Vitvi16g01342	VIT_16s0098g00940	1.07	0.03	Plastid-specific 30S ribosomal protein 1
1042	Vitvi15g00867	VIT_15s0048g02390	1.37	0.03	Wall-associated receptor kinase-like 14
1043	Vitvi03g00429	VIT_03s0063g01360	2.4	0.03	Unknown protein
1044	Vitvi17g00518	VIT_17s0000g05470	-2.79	0.031	Nodulin
1045	Vitvi02g00699	VIT_02s0012g01330	-1.43	0.031	ARF GTPase activator, ARF-GAP Domain 9
1046	Vitvi13g00061	VIT_13s0067g01130	-1.43	0.031	Transducin protein
1047	Vitvi11g00698	VIT_11s0037g00180	-1.07	0.031	Leucine aminopeptidase 3, chloroplast precursor
1048	Vitvi07g00186	VIT_07s0104g00600	-0.91	0.031	Elongation factor Tu
1049	Vitvi05g00100	VIT_05s0077g01210	-0.58	0.031	Dihydrolipoyl dehydrogenase
1050	Vitvi02g01321	VIT_02s0025g00620	0.56	0.031	Ribosomal protein L25
1051	Vitvi07g00264	VIT_07s0104g01470	0.58	0.031	Peptide chain release factor 1
1052	Vitvi15g01564	VIT_15s0048g02950	0.89	0.031	Unknown
1053	Vitvi18g00158	VIT_18s0001g00760	0.94	0.031	Plastocyanin, chloroplast precursor
1054	Vitvi18g01218	VIT_18s0001g15360	2.16	0.031	Thylakoid lumenal 29.8 kDa protein
1055	Vitvi02g00289	VIT_02s0025g03200	-2.71	0.032	Dehydration-responsive protein
1056	Vitvi14g01292	VIT_14s0083g00610	-2.15	0.032	Pentatricopeptide (PPR) repeat-containing protein
1057	Vitvi03g00785	VIT_03s0088g01190	-2.05	0.032	Malate dehydrogenase, glyoxysomal precursor
1058	Vitvi17g00958	VIT_17s0000g09680	-1.82	0.032	RNA-binding protein RBP31
1059	Vitvi18g00057	VIT_18s0122g00860	-1.69	0.032	Unknown protein
1060	Vitvi05g00248	VIT_05s0020g00740	-1.68	0.032	Phosphate translocator
1061	Vitvi16g01166	VIT_16s0050g01870	-1.49	0.032	CAAX amino terminal protease
1062	Vitvi06g00009	VIT_06s0004g00040	-1.16	0.032	Pur alpha-1 (purin-rich alpha 1)
1063	Vitvi08g02419	VIT_00s0252g00030	0.52	0.032	Unknown protein
1064	Vitvi15g01168	VIT_15s0046g03340	0.54	0.032	Acetyl co-enzyme A carboxylase carboxyltransferase alpha subunit
1065	Vitvi07g01916	VIT_07s0031g02480	0.59	0.032	Beta-galactosidase
1066	Vitvi08g01621	VIT_08s0007g05010	1.2	0.032	Unknown protein
1067	Vitvi13g01966	VIT_13s0019g00840	1.22	0.032	UDP-glucuronate decarboxylase.
1068	Vitvi12g00656	VIT_12s0057g00480	1.41	0.032	RNA-binding protein Musashi
1069	Vitvi07g03049	VIT_00s0391g00070	1.49	0.032	No hit
1070	Vitvi01g00650	VIT_00s0291g00100	1.92	0.032	VviTPS143
1071	Vitvi13g00864	VIT_13s0106g00550	-2.52	0.033	flavonol 3-sulfotransferase
1072	Vitvi05g00442	VIT_05s0020g02880	-2	0.033	ADP-glucose pyrophosphorylase
1073	Vitvi19g00395	VIT_19s0014g04970	-1.98	0.033	Ribosomal protein L24, chloroplast (CL24) 50S
1074	Vitvi17g00843	VIT_17s0000g08660	-1.72	0.033	Anthranilate phosphoribosyltransferase, chloroplast precursor
1075	Vitvi03g00222	VIT_03s0038g03610	-1.59	0.033	Unknown protein
1076	Vitvi13g00774	VIT_13s0074g00620	-1.17	0.033	Kelch repeat-containing protein
1077	Vitvi18g00054	VIT_18s0122g00830	-0.98	0.033	PMI1 (plastid movement impaired1)
1078	Vitvi09g00358	VIT_09s0002g04300	-0.96	0.033	Hydroxyphenylpyruvate reductase (HPPR)
1079	Vitvi15g00533	VIT_15s0021g01230	-0.93	0.033	Glutaminyl-tRNA synthetase
1080	Vitvi18g00981	VIT_18s0001g12730	0.34	0.033	Carbonate dehydratase
1081	Vitvi07g01797	VIT_07s0031g01190	0.75	0.033	Unknown protein
1082	Vitvi04g00376	VIT_04s0008g04310	0.86	0.033	Oxygen-evolving complex PsbP
1083	Vitvi12g02130	VIT_12s0035g01860	1.01	0.033	ATP-dependent Clp protease ATP-binding subunit ClpX1 (CLPX)
1084	Vitvi18g00504	VIT_18s0001g07280	1.16	0.033	Glucose-6-phosphate isomerase
1085	Vitvi14g01620	VIT_14s0219g00080	1.39	0.033	Unknown protein
1086	Vitvi06g01962	VIT_06s0080g00540	1.45	0.033	Unknown protein
1087	Vitvi08g00947	VIT_08s0040g00850	1.49	0.033	Thylakoid lumenal 20 kDa protein
1088	Vitvi14g01447	VIT_14s0068g00910	1.9	0.033	Histidine biosynthesis bifunctional protein
1089	Vitvi14g01782	VIT_14s0066g01410	2.1	0.033	Peptidylprolyl isomerase
1090	Vitvi12g01876	VIT_12s0034g01890	2.38	0.033	Cupin region
1091	Vitvi04g00176	VIT_04s0008g02040	2.64	0.033	Heterotrimeric G protein alpha subunit
1092	Vitvi15g01673	VIT_15s0046g02910	-1.55	0.034	Ribosomal protein L21, chloroplast / CL21 (RPL21) 50S
1093	Vitvi07g00708	VIT_07s0005g04600	-1.12	0.034	Alcohol dehydrogenase class III
1094	Vitvi03g00717	VIT_03s0088g00320	-1.06	0.034	Peptidase M50
1095	Vitvi13g01745	VIT_13s0064g01050	0.57	0.034	ADP,ATP carrier protein 1
1096	Vitvi18g00894	VIT_18s0001g11710	0.71	0.034	Photosystem II PsbO protein
1097	Vitvi07g02445	VIT_07s0289g00020	0.72	0.034	ferredoxin
1098	Vitvi14g01478	VIT_14s0068g01260	0.75	0.034	Phosphate carrier protein
1099	Vitvi01g00907	VIT_01s0026g01460	1.09	0.034	VviTPS143
1100	Vitvi03g01543	VIT_03s0063g01150	1.62	0.034	Nodulin 1A, Senescence-associated
1101	Vitvi03g00298	VIT_03s0038g04510	3.94	0.034	Chaperone BCS1 mitochondrial
1102	Vitvi18g00768	VIT_18s0001g10310	-2.63	0.035	Protein kinase family
1103	Vitvi00g01969	VIT_00s0566g00010	-2.23	0.035	VviTPS143
1104	Vitvi08g00903	VIT_08s0040g00390	-1.5	0.035	Magnesium-protoporphyrin IX monomethyl ester [oxidative] cyclase
1105	Vitvi05g00260	VIT_05s0020g00880	-0.9	0.035	5-nucleotidase
1106	Vitvi12g00628	VIT_12s0134g00510	0.73	0.035	Cytochrome B6-F complex iron-sulfur subunit, PETC
1107	Vitvi13g00089	VIT_13s0067g01510	0.74	0.035	Outer membrane OMP85
1108	Vitvi18g02918	VIT_18s0001g02070	0.86	0.035	Unknown protein
1109	Vitvi07g01393	VIT_00s0324g00040	1.32	0.035	Molecular chaperone DnaJ
1110	Vitvi11g00483	VIT_11s0016g05500	1.43	0.035	Transducin protein
1111	Vitvi04g00747	VIT_04s0069g00860	2.77	0.035	Sarcosine oxidase
1112	Vitvi12g00289	VIT_12s0028g03440	3.78	0.035	Chromatin remodeling 9
1113	Vitvi14g01537	VIT_14s0068g01960	-3.51	0.036	Acetolactate synthase III, chloroplast precursor
1114	Vitvi04g01906	VIT_04s0008g05380	-2.75	0.036	Serine hydrolase [Vitis vinifera]
1115	Vitvi01g00238	VIT_01s0011g03010	-1.9	0.036	VviTPS143
1116	Vitvi13g01537	VIT_13s0019g00730	-1.47	0.036	Annexin ANN3
1117	Vitvi07g01510	VIT_00s0211g00060	-0.97	0.036	Metalloendopeptidase
1118	Vitvi17g00527	VIT_17s0000g05540	-0.84	0.036	H(+)-ATPase 11 AHA11
1119	Vitvi08g01943	VIT_08s0007g08860	1.08	0.036	Transcription initiation factor TFIIB
1120	Vitvi04g00888	VIT_04s0079g00760	1.17	0.036	Ras-related protein Rab-5A
1121	Vitvi10g00755	VIT_10s0003g03090	1.17	0.036	3-beta hydroxysteroid dehydrogenase
1122	Vitvi03g01127	VIT_03s0017g00940	1.18	0.036	Cytochrome B6-F complex iron-sulfur subunit, PETC
1123	Vitvi01g01700	VIT_01s0146g00060	1.5	0.036	VviTPS143
1124	Vitvi01g00183	VIT_01s0011g02280	1.67	0.036	VviTPS143
1125	Vitvi01g00103	VIT_01s0011g01290	2.59	0.036	VviTPS143
1126	Vitvi07g02953	VIT_00s0337g00060	-1.91	0.037	No hit
1127	Vitvi05g01692	VIT_05s0094g01480	-1.76	0.037	Dihydrodipicolinate reductase
1128	Vitvi09g01868	VIT_09s0018g00820	-0.99	0.037	Photosystem I assembly protein Ycf3
1129	Vitvi05g00153	VIT_05s0077g00620	-0.92	0.037	O-acetyltransferase
1130	Vitvi09g00763	VIT_09s0002g08470	-0.78	0.037	NADP-dependent oxidoreductase
1131	Vitvi10g00487	VIT_10s0003g00120	-0.77	0.037	Leucine-rich repeat family protein
1132	Vitvi03g00277	VIT_03s0038g04270	-0.63	0.037	Ankyrin repeat
1133	Vitvi18g00688	VIT_18s0001g09420	-0.56	0.037	Progesterone 5-beta-reductase
1134	Vitvi13g02070	VIT_13s0019g05190	0.48	0.037	RAB GTPase RAB_ALPHA
1135	Vitvi08g01313	VIT_08s0007g01700	0.51	0.037	Oxidative phosphorylation uncoupler
1136	Vitvi07g01817	VIT_07s0031g01410	0.82	0.037	Somatic embryogenesis receptor kinase 1 SERK1
1137	Vitvi12g01627	VIT_12s0055g00780	0.83	0.037	VPS20.2 SNF7
1138	Vitvi15g01089	VIT_15s0046g02170	0.97	0.037	3-methyl-2-oxobutanoate hydroxy-methyl-transferase
1139	Vitvi17g00543	VIT_17s0000g05650	1.01	0.037	Unknown protein
1140	Vitvi17g00032	VIT_17s0000g00300	1.2	0.037	Signal recognition particle subunit 68 SRP68
1141	Vitvi12g00050	VIT_12s0028g00320	1.27	0.037	LHB1B1
1142	Vitvi09g00635	VIT_09s0002g07210	1.33	0.037	Molecular chaperone DnaJ
1143	Vitvi18g02775	VIT_18s0001g13250	1.51	0.037	Thioredoxin H-type 1
1144	Vitvi13g01917	VIT_13s0067g03160	1.57	0.037	No hit
1145	Vitvi11g00294	VIT_11s0016g03430	1.76	0.037	Protein phosphatase 2C
1146	Vitvi03g00088	VIT_03s0038g01480	1.84	0.037	Beta-fructofuranosidase
1147	Vitvi19g00227	VIT_19s0014g02750	2.2	0.037	N-ethylmaleimide sensitive factor
1148	Vitvi05g00467	VIT_05s0020g03130	-2.92	0.038	Plastocyanin domain-containing protein
1149	Vitvi14g02945	VIT_14s0068g00500	-2.1	0.038	Indole-3-acetate beta-glucosyltransferase
1150	Vitvi03g01309	VIT_03s0017g02330	-1.51	0.038	Coproporphyrinogen III oxidase, chloroplast precursor
1151	Vitvi13g02003	VIT_13s0019g02310	-0.79	0.038	Translation initiation factor eIF-3 subunit 4
1152	Vitvi18g02134	VIT_18s0041g01900	-0.75	0.038	Elongation factor 1-gamma
1153	Vitvi08g00864	VIT_08s0058g01350	1.09	0.038	Non-green plastid inner envelope membrane protein
1154	Vitvi04g00484	VIT_04s0008g05490	1.32	0.038	L-ascorbate peroxidase.
1155	Vitvi05g00953	VIT_05s0051g00590	1.66	0.038	Pectate lyase
1156	Vitvi16g00016	VIT_16s0039g00300	2.28	0.038	Unknown protein
1157	Vitvi15g00760	VIT_15s0048g01100	-3.19	0.039	Arsenite-transporting ATPase
1158	Vitvi10g00543	VIT_10s0003g00890	-2.78	0.039	Magnesium-chelatase subunit chlI, chloroplast precursor
1159	Vitvi12g00288	VIT_12s0028g03430	-2.77	0.039	Prefoldin alpha subunit
1160	Vitvi01g00738	VIT_01s0127g00740	-2.65	0.039	VviTPS143
1161	Vitvi19g00038	VIT_19s0014g00400	-2.39	0.039	Ribosomal protein L13
1162	Vitvi18g00320	VIT_18s0001g03760	-1.5	0.039	Holocarboxylase synthetase 1 (HCS1)
1163	Vitvi02g00415	VIT_02s0025g04540	-1.47	0.039	Beta-lactamase, class A
1164	Vitvi17g00710	VIT_17s0000g07310	-1.37	0.039	3-phosphoserine phosphatase, chloroplast precursor
1165	Vitvi07g00306	VIT_07s0005g00210	-1.13	0.039	Thiamin pyrophosphokinase
1166	Vitvi13g00226	VIT_13s0067g03840	-1.02	0.039	Lung seven transmembrane receptor
1167	Vitvi01g00938	VIT_01s0026g01720	-0.91	0.039	VviTPS143
1168	Vitvi08g01080	VIT_08s0040g02460	-0.81	0.039	Ribosomal protein S15A (RPS15aF) 40S
1169	Vitvi12g01873	VIT_12s0034g01860	-0.42	0.039	Phosphogluconate dehydrogenase
1170	Vitvi18g02223	VIT_18s0001g06240	0.55	0.039	R protein L6
1171	Vitvi19g00722	VIT_19s0015g00920	0.63	0.039	Heterogeneous nuclear ribonucleoprotein A1/A3
1172	Vitvi07g01880	VIT_07s0031g02050	0.7	0.039	Ribosomal protein L3A
1173	Vitvi01g00716	VIT_01s0127g00490	0.75	0.039	VviTPS143
1174	Vitvi14g01715	VIT_14s0066g00800	0.83	0.039	Proline-rich family protein
1175	Vitvi12g01842	VIT_12s0034g01440	0.93	0.039	Emp24/gp25L/p24
1176	Vitvi05g00096	VIT_05s0077g01240	1.1	0.039	Calmodulin-binding transcription activator 6
1177	Vitvi02g00435	VIT_02s0025g04720	1.12	0.039	Leucoanthocyanidin dioxgenase
1178	Vitvi04g01200	VIT_04s0023g00860	1.19	0.039	Short-chain dehydrogenase/reductase
1179	Vitvi07g01562	VIT_00s0322g00030	1.67	0.039	Alpha-6-galactosyltransferase
1180	Vitvi12g00236	VIT_12s0028g02680	1.81	0.039	Unknown protein
1181	Vitvi05g00563	VIT_05s0020g04110	2.01	0.039	ELIP1 (early light-inducible protein)
1182	Vitvi14g00430	VIT_14s0030g01820	2.05	0.039	Tetratricopeptide repeat domain 35
1183	Vitvi08g00805	VIT_08s0058g00810	-3.06	0.04	D-alanine--D-alanine ligase
1184	Vitvi06g00286	VIT_06s0004g02900	-2.72	0.04	Hydroxymethylbutenyl 4-diphosphate synthase
1185	Vitvi06g01318	VIT_06s0061g00450	-2.37	0.04	4-coumarate-CoA ligase
1186	Vitvi02g00581	VIT_02s0236g00140	-2.1	0.04	Calcineurin B 1
1187	Vitvi01g00036	VIT_01s0011g00400	-1.93	0.04	VviTPS143
1188	Vitvi12g00067	VIT_12s0028g00630	-1.83	0.04	Hydroxyacylglutathione hydrolase 3
1189	Vitvi06g00593	VIT_06s0004g06110	-1.6	0.04	Exo-1,3-beta-glucanase
1190	Vitvi18g00486	VIT_18s0001g07020	-1.6	0.04	No hit
1191	Vitvi16g00381	VIT_16s0013g01140	-1.02	0.04	Phosphofructokinase
1192	Vitvi04g01564	VIT_04s0044g00020	-0.88	0.04	Catalase [Vitis vinifera]
1193	Vitvi09g00693	VIT_09s0002g07880	-0.74	0.04	Pyrophosphate-energized vacuolar membrane proton pump
1194	Vitvi03g01212	VIT_03s0017g01540	-0.65	0.04	No hit
1195	Vitvi03g00056	VIT_03s0038g00800	-0.57	0.04	NADP-dependent D-sorbitol-6-phosphate dehydrogenase
1196	Vitvi17g00263	VIT_17s0000g03040	-0.41	0.04	Chaperonin
1197	Vitvi04g00673	VIT_04s0008g07400	0.59	0.04	NAD dependent epimerase/dehydratase
1198	Vitvi07g00720	VIT_07s0005g04750	0.95	0.04	Unknown protein
1199	Vitvi06g00033	VIT_06s0004g00260	1.01	0.04	Shoot1 protein
1200	Vitvi11g00135	VIT_11s0016g01760	1.02	0.04	Cleavage and polyadenylation specificity factor 5
1201	Vitvi07g02309	VIT_07s0005g04920	1.07	0.04	Photosystem I reaction center subunit IV B (PSAE B)
1202	Vitvi07g00934	VIT_07s0005g06610	1.6	0.04	Unknown protein
1203	Vitvi07g00353	VIT_07s0005g00750	1.87	0.04	Sucrose synthase
1204	Vitvi07g03081	VIT_00s0371g00100	-2.76	0.041	No hit
1205	Vitvi19g00457	VIT_19s0177g00300	-0.62	0.041	Glucose 6 phosphate/phosphate translocator-like protein
1206	Vitvi09g00057	VIT_09s0002g00780	0.71	0.041	Vesicle transport protein (AtSEC22)
1207	Vitvi13g01805	VIT_13s0156g00640	0.78	0.041	AP2-associated kinase
1208	Vitvi04g01668	VIT_04s0044g01110	1.2	0.041	Alcohol dehydrogenase 6
1209	Vitvi05g01822	VIT_05s0020g00260	1.35	0.041	Unknown protein
1210	Vitvi02g00205	VIT_02s0025g02340	1.39	0.041	UBX domain-containing protein
1211	Vitvi19g01772	VIT_19s0085g01160	1.45	0.041	Unknown protein
1212	Vitvi03g00087	VIT_03s0038g01470	1.6	0.041	ER lumen protein retaining receptor
1213	Vitvi04g00259	VIT_04s0008g02920	1.75	0.041	Desiccation protein PCC13-62 precursor
1214	Vitvi12g02356	VIT_12s0059g00590	2.69	0.041	Allergenic protein Pt2L4
1215	Vitvi17g00597	VIT_17s0000g06180	4.59	0.041	Hydrolase, alpha/beta fold
1216	Vitvi01g00026	VIT_01s0011g00250	-2.71	0.042	VviTPS143
1217	Vitvi01g00509	VIT_01s0011g05960	-1.66	0.042	VviTPS143
1218	Vitvi04g01914	VIT_04s0008g05990	-0.64	0.042	Threonine synthase, chloroplast precursor (TS)
1219	Vitvi08g00687	VIT_08s0217g00040	-0.48	0.042	Importin 11
1220	Vitvi10g01740	VIT_00s0181g00030	-0.33	0.042	No hit
1221	Vitvi18g00817	VIT_18s0001g10820	0.61	0.042	Proteasome 26S regulatory subunit (RPN11)
1222	Vitvi09g02106	VIT_00s0246g00230	0.82	0.042	No hit
1223	Vitvi13g00021	VIT_13s0067g00390	0.88	0.042	Metalloendopeptidase
1224	Vitvi08g01319	VIT_08s0007g01750	1.03	0.042	Acetyl co-enzyme A carboxylase carboxyltransferase alpha subunit
1225	Vitvi18g02475	VIT_18s0122g00600	1.84	0.042	Unknown protein
1226	Vitvi12g00620	VIT_12s0134g00430	2.07	0.042	Universal stress protein (USP) family protein
1227	Vitvi17g00411	VIT_17s0000g04520	2.66	0.042	Cell growth defect factor 1
1228	Vitvi13g01684	VIT_13s0064g00440	-1.48	0.043	24-sterol C-methyltransferase
1229	Vitvi11g00464	VIT_11s0016g05260	0.62	0.043	Unknown protein
1230	Vitvi05g00374	VIT_05s0020g02150	0.66	0.043	NADH dehydrogenase (ubiquinone) 1 alpha subcomplex 8
1231	Vitvi19g00234	VIT_19s0014g02840	1.02	0.043	3-deoxy-manno-octulosonate cytidylyltransferase
1232	Vitvi13g00157	VIT_13s0067g02640	1.11	0.043	Alpha-galactosidase precursor
1233	Vitvi12g02158	VIT_12s0035g02070	1.19	0.043	Cinnamoyl-CoA reductase
1234	Vitvi05g00576	VIT_05s0020g04210	2.55	0.043	Sulfate adenylyltransferase 3
1235	Vitvi01g00142	VIT_01s0011g01820	-0.9	0.044	VviTPS143
1236	Vitvi01g00627	VIT_01s0137g00610	0.69	0.044	VviTPS143
1237	Vitvi05g00020	VIT_05s0077g02140	0.74	0.044	fatty acid multifunctional protein (MFP2)
1238	Vitvi12g00402	VIT_12s0059g01020	0.95	0.044	Rcd1-like cell differentiation protein
1239	Vitvi08g02208	VIT_08s0007g01000	-2.31	0.045	Aldo/keto reductase
1240	Vitvi07g02587	VIT_00s0199g00110	-1.3	0.045	Threonine endopeptidase
1241	Vitvi02g00175	VIT_02s0025g02000	-1.15	0.045	Ribosomal protein S6
1242	Vitvi19g00935	VIT_19s0015g01950	-0.8	0.045	COP9 signalosome complex subunit 6a
1243	Vitvi01g01813	VIT_01s0150g00570	1.02	0.045	NADH dehydrogenase (ubiquinone) 1 alpha subcomplex 2
1244	Vitvi06g00570	VIT_06s0004g05880	1.12	0.045	ABI3-interacting protein 3 [Callitropsis nootkatensis]
1245	Vitvi07g00207	VIT_07s0104g00830	-4.13	0.046	Sugar transporter ERD6-like 7
1246	Vitvi01g02057	VIT_01s0127g00540	-1.61	0.046	Protein disulfide isomerase
1247	Vitvi04g00490	VIT_04s0008g05540	-1.57	0.046	Clathrin assembly protein 2
1248	Vitvi12g01674	VIT_12s0055g00360	-1.54	0.046	Pinin/SDK/memA/ protein conserved region containing protein
1249	Vitvi19g00108	VIT_19s0014g01350	-1.5	0.046	Ribulose bisphosphate carboxylase, large chain
1250	Vitvi03g00344	VIT_03s0063g02450	-1.01	0.046	Coatomer subunit gamma
1251	Vitvi06g01149	VIT_06s0009g02550	-0.84	0.046	Chaperonin
1252	Vitvi07g00677	VIT_07s0005g04240	0.5	0.046	Import receptor subunit TOM22 homolog 2, Mitochondrial
1253	Vitvi08g02209	VIT_08s0007g01030	0.68	0.046	Aldo/keto reductase
1254	Vitvi18g01674	VIT_18s0072g00970	1.03	0.046	DegP protease,
1255	Vitvi08g00053	VIT_08s0056g00620	1.09	0.046	V-type H+-transporting ATPase subunit E
1256	Vitvi19g00207	VIT_19s0014g02470	1.85	0.046	Unknown protein
1257	Vitvi08g00854	VIT_08s0058g01230	2.36	0.046	Non-specific lipid-transfer protein
1258	Vitvi01g00818	VIT_01s0026g00590	2.54	0.046	VviTPS143
1259	Vitvi13g00563	VIT_13s0019g03890	-6.64	0.047	Calmodulin binding protein
1260	Vitvi10g00177	VIT_00s0187g00340	-1.48	0.047	fumarylacetoacetase
1261	Vitvi08g00289	VIT_08s0032g01170	-1.41	0.047	Deoxyribonuclease tatD
1262	Vitvi12g00155	VIT_12s0028g01800	-1.3	0.047	Ribosomal protein L11 (RPL11D) 60S
1263	Vitvi03g01225	VIT_03s0017g01640	-0.86	0.047	Cysteine--tRNA ligase.
1264	Vitvi04g01476	VIT_04s0023g03620	0.38	0.047	Proteasome 26S regulatory subunit S5A (RPN10)
1265	Vitvi01g01705	VIT_01s0146g00110	0.58	0.047	VviTPS143
1266	Vitvi05g01548	VIT_05s0102g01220	-2.11	0.048	Ribosomal protein L38 (RPL38B) 60S
1267	Vitvi14g03029	VIT_14s0066g01780	-1.19	0.048	Heavy-metal-associated domain-containing protein
1268	Vitvi18g02603	VIT_18s0001g07350	-1.16	0.048	No hit
1269	Vitvi19g01438	VIT_19s0140g00200	-1.01	0.048	Ubiquitin-specific protease 15 (UBP15)
1270	Vitvi07g01032	VIT_07s0095g00730	0.38	0.048	Sterile alpha motif (SAM) domain-containing protein
1271	Vitvi13g00719	VIT_13s0074g00150	0.6	0.048	Dihydrolipoamide S-acetyltransferase precursor
1272	Vitvi15g00919	VIT_15s0048g02980	0.86	0.048	Unknown protein
1273	Vitvi14g00996	VIT_14s0006g01790	1.65	0.048	Beta-mannosidase
1274	Vitvi17g00309	VIT_17s0000g03560	1.68	0.048	(myb domain protein 62
1275	Vitvi15g00160	VIT_15s0024g01540	-2.68	0.049	Glutathione S-transferase 8 GSTU8
1276	Vitvi02g00274	VIT_02s0025g02990	-1.42	0.049	Import inner membrane translocase subunit Tim13, Mitochondrial
1277	Vitvi03g00573	VIT_03s0091g00080	-1.25	0.049	Methylthioribose kinase
1278	Vitvi01g01362	VIT_01s0010g01130	-0.94	0.049	VviTPS143
1279	Vitvi13g00010	VIT_13s0067g00180	-0.71	0.049	Hydroxyacylglutathione hydrolase
1280	Vitvi17g00239	VIT_17s0000g02750	-0.59	0.049	Auxin-dependent protein (ARCA)
1281	Vitvi18g01133	VIT_18s0001g14500	0.62	0.049	SHD (shepherd)
1282	Vitvi17g01553	VIT_17s0000g08840	0.7	0.049	Trans-2-enoyl-CoA reductase
1283	Vitvi13g00561	VIT_13s0019g03860	0.83	0.049	F-type H+-transporting ATPase d chain
1284	Vitvi01g00274	VIT_01s0011g03380	1	0.049	VviTPS143
1285	Vitvi08g01826	VIT_08s0007g07520	1.11	0.049	3-oxoacyl-[acyl-carrier-protein] reductase, chloroplast
1286	Vitvi09g01913	VIT_09s0018g01930	1.21	0.049	ATP synthase epsilon chain, mitochondrial
1287	Vitvi12g01553	VIT_12s0055g01110	1.5	0.049	LHCB6 (light harvesting complex PSII)
1288	Vitvi09g01344	VIT_09s0054g00370	1.59	0.049	Mannosyl-oligosaccharide 1,2-alpha-mannosidase IA
1289	Vitvi03g01555	VIT_03s0063g00780	-2.61	0.05	CXE carboxylesterase
1290	Vitvi05g01672	VIT_05s0094g01230	-1.88	0.05	Allyl alcohol dehydrogenase
1291	Vitvi06g00398	VIT_06s0004g04020	-1.87	0.05	Ribosomal protein L35 (RPL35D) 60S
1292	Vitvi17g01585	VIT_17s0000g09910	-1.82	0.05	Haloacid dehalogenase hydrolase
1293	Vitvi03g00763	VIT_03s0088g00960	-1.75	0.05	Unknown protein
1294	Vitvi13g01244	VIT_00s0250g00040	-1.66	0.05	DNA binding protein, Plastid envelope
1295	Vitvi14g00950	VIT_14s0006g01410	-1.65	0.05	fructokinase-2
1296	Vitvi02g00237	VIT_02s0025g02660	-1.29	0.05	Transmembrane receptor
1297	Vitvi11g00044	VIT_11s0016g00650	-1.29	0.05	Chaperonin 21, Chloroplast
1298	Vitvi03g00370	VIT_03s0063g02080	-0.98	0.05	Acyl-CoA:1-acylglycerol-3-phosphate acyltransferase
1299	Vitvi11g00450	VIT_11s0016g05100	-0.91	0.05	Unknown protein
1300	Vitvi13g01641	VIT_13s0064g00020	-0.79	0.05	GCN5 N-acetyltransferase (GNAT)
1301	Vitvi02g00194	VIT_02s0025g02200	0.94	0.05	Methyltransferase type 11
1302	Vitvi11g00547	VIT_11s0118g00230	0.95	0.05	ATSYTE/NTMC2T2.1/NTMC2TYPE2.1/SYTE
1303	Vitvi01g02028	VIT_01s0137g00660	1.46	0.05	Coenzyme Q biosynthesis Coq4 protein
1304	Vitvi13g00652	VIT_13s0019g04720	1.58	0.05	Vacuolar protein sorting 33
1305	Vitvi05g00470	VIT_05s0020g03160	1.81	0.05	Transmembrane protein 49
1306	Vitvi04g01558	VIT_04s0210g00190	1.82	0.05	Serine O-acetyltransferase, cytosolic
1307	Vitvi03g00721	VIT_03s0088g00380	-1.48	0.051	Tubulin alpha
1308	Vitvi13g00160	VIT_13s0067g02700	-1.44	0.051	Ribosomal protein S26 (RPS26C) 40S
1309	Vitvi10g02347	VIT_00s0370g00070	-1.15	0.051	No hit
1310	Vitvi07g01750	VIT_07s0031g00680	-0.87	0.051	Red chlorophyll catabolite reductase (accelerated cell death 2)
1311	Vitvi14g00482	VIT_14s0030g02300	-0.5	0.051	CRSP complex subunit 2
1312	Vitvi14g02714	VIT_14s0036g00050	0.43	0.051	Aluminum-induced protein
1313	Vitvi19g01710	VIT_19s0085g00600	0.48	0.051	Glyceraldehyde-3-phosphate dehydrogenase, cytosolic
1314	Vitvi10g01236	VIT_00s0125g00280	0.49	0.051	Photosystem I reaction center subunit III (PSAF)
1315	Vitvi09g01017	VIT_09s0070g00490	1.37	0.051	Protein phosphatase 2C
1316	Vitvi18g00882	VIT_18s0001g11600	2.13	0.051	Transducin protein
1317	Vitvi00g00894	VIT_00s0705g00010	3.08	0.051	0
1318	Vitvi07g00167	VIT_07s0104g00370	-4.8	0.052	Isoamylase-type starch-debranching enzyme 2
1319	Vitvi18g01022	VIT_18s0001g13230	-3.15	0.052	Beta-galactosidase BG1 [Vitis vinifera]
1320	Vitvi03g00260	VIT_03s0038g04080	-2.18	0.052	Glutamyl-tRNA synthetase
1321	Vitvi04g01390	VIT_04s0023g02700	-2.04	0.052	Thioredoxin H
1322	Vitvi01g00374	VIT_01s0011g04500	-2	0.052	VviTPS143
1323	Vitvi16g00972	VIT_16s0100g00640	-1.86	0.052	Rhomboid ATRBL2
1324	Vitvi06g01527	VIT_06s0080g00890	-1.58	0.052	Unknown protein
1325	Vitvi12g01806	VIT_12s0034g01080	-1.21	0.052	3-isopropylmalate dehydrogenase 2, chloroplast precursor
1326	Vitvi01g01557	VIT_01s0010g02670	-0.76	0.052	VviTPS143
1327	Vitvi04g00050	VIT_04s0008g00640	-0.62	0.052	Epsin N-terminal homology (ENTH) domain-containing
1328	Vitvi04g00199	VIT_04s0008g02320	-0.95	0.053	Coatomer subunit beta
1329	Vitvi08g02102	VIT_08s0040g00290	0.7	0.053	Aladin
1330	Vitvi06g00975	VIT_06s0009g00900	1.9	0.053	Unknown protein
1331	Vitvi08g01517	VIT_08s0007g03930	-1.08	0.054	Delta14-sterol reductase FK (FACKEL)
1332	Vitvi01g00076	VIT_01s0011g00860	-0.85	0.054	VviTPS143
1333	Vitvi16g01882	VIT_16s0050g00240	-0.58	0.054	UDP-glycosyltransferase 88A4
1334	Vitvi19g00696	VIT_19s0015g00700	0.99	0.054	Emp24/gp25L/p24
1335	Vitvi05g00569	VIT_05s0020g04160	1.03	0.054	Stem-specific protein TSJT1
1336	Vitvi06g00502	VIT_06s0004g05090	1.63	0.054	Zinc finger (C3HC4-type ring finger)
1337	Vitvi18g01305	VIT_18s0076g00330	1.67	0.054	CYP707A3
1338	Vitvi14g02000	VIT_14s0108g01210	1.77	0.054	HYP1 (hypothetical protein 1)
1339	Vitvi03g00557	VIT_03s0180g00200	1.87	0.054	Limonoid UDP-glucosyltransferase
1340	Vitvi13g00320	VIT_13s0019g01900	-0.98	0.055	FK506-binding protein 4/5
1341	Vitvi10g00554	VIT_10s0003g01000	-0.52	0.055	Malate dehydrogenase
1342	Vitvi18g02600	VIT_18s0001g07240	0.48	0.055	14-3-3 protein GF14 kappa (GRF8)
1343	Vitvi16g01311	VIT_16s0098g00610	1.15	0.055	Import inner membrane translocase subunit Tim17/Tim22/Tim23
1344	Vitvi12g00868	VIT_12s0028g00260	-2	0.056	Phosphoribosylamine--glycine ligase (PUR2)
1345	Vitvi17g00734	VIT_17s0000g07610	-0.88	0.056	B12D protein
1346	Vitvi04g00497	VIT_04s0008g05600	-0.71	0.056	KEG (keep on going)
1347	Vitvi15g00298	VIT_15s0045g00380	0.7	0.056	Phosphoesterase
1348	Vitvi19g00035	VIT_19s0014g00380	0.89	0.056	Integral membrane protein
1349	Vitvi04g02210	VIT_04s0044g00270	1.9	0.056	Monooxygenase (MO3)
1350	Vitvi16g01087	VIT_16s0050g00960	-3.68	0.057	Prolyl-tRNA synthetase
1351	Vitvi12g00115	VIT_12s0028g01330	-3.58	0.057	Glu-tRNA(Gln) amidotransferase subunit A
1352	Vitvi02g00502	VIT_00s0323g00080	-2.59	0.057	Elongation factor G, chloroplast precursor
1353	Vitvi08g01467	VIT_08s0007g03390	-1.83	0.057	Cell division protein ftsZ
1354	Vitvi08g01014	VIT_08s0040g01630	-1.31	0.057	Translin-associated factor X
1355	Vitvi07g01902	VIT_07s0031g02300	-1.2	0.057	Translation initiation factor eIF-6
1356	Vitvi08g01910	VIT_08s0007g08490	-0.68	0.057	Zinc proteinase
1357	Vitvi05g00891	VIT_05s0051g00070	-0.46	0.057	Coenzyme F420 hydrogenase/dehydrogenase beta subunit
1358	Vitvi12g02505	VIT_12s0057g01270	0.68	0.057	Acyl-CoA synthetase long-chain member 8
1359	Vitvi04g01437	VIT_04s0023g03190	0.75	0.057	Peptidyl-prolyl cis-trans isomerase NIMA-interacting 1
1360	Vitvi16g01063	VIT_16s0050g00670	0.81	0.057	Kinesin motor
1361	Vitvi11g00240	VIT_11s0016g02870	1.05	0.057	Peptidase alpha subunit, Mitochondrial
1362	Vitvi11g01400	VIT_11s0016g03660	1.49	0.057	Glucose transporter 2 plastidic
1363	Vitvi11g00429	VIT_11s0016g04860	1.55	0.057	Ethylene-responsive element-binding protein EREBP-4
1364	Vitvi04g01184	VIT_04s0023g00690	2.94	0.057	Protein phosphatase 2C
1365	Vitvi06g01114	VIT_06s0009g02230	3.25	0.057	Cysteine protease inhibitor
1366	Vitvi02g00649	VIT_02s0012g00740	-1.56	0.058	Dynamin-like protein 2b
1367	Vitvi02g00485	VIT_02s0241g00140	-1.46	0.058	Calmodulin (A)
1368	Vitvi09g00794	VIT_09s0002g08670	-1.24	0.058	Acetylornithine aminotransferase
1369	Vitvi02g00650	VIT_02s0012g00750	-0.8	0.058	Haloacid dehalogenase hydrolase
1370	Vitvi04g01657	VIT_04s0044g00990	0.83	0.058	PGSIP1 (Plant glycogenin-like starch initiation protein 1)
1371	Vitvi19g00659	VIT_19s0015g00180	1.3	0.058	Unknown protein
1372	Vitvi17g00794	VIT_17s0000g08140	2.12	0.058	MLK/Raf-related protein kinase 1
1373	Vitvi15g01469	VIT_15s0021g02520	2.38	0.058	Unknown protein
1374	Vitvi07g02447	VIT_07s0289g00050	-2.07	0.059	UDP-glucose:salicylic acid glucosyltransferase
1375	Vitvi01g00132	VIT_01s0011g01610	-1.22	0.059	VviTPS143
1376	Vitvi16g01395	VIT_16s0098g01650	-1.2	0.059	Protein phosphatase 2C PPH1
1377	Vitvi05g00439	VIT_05s0020g02850	-1	0.059	Peroxiredoxin-5
1378	Vitvi09g01196	VIT_09s0018g00900	-0.99	0.059	ABC transporter g family pleiotropic drug resistance 12 PDR12
1379	Vitvi01g01846	VIT_01s0011g00830	-0.95	0.059	Nodulin
1380	Vitvi02g00221	VIT_02s0025g02520	-0.67	0.059	Unknown protein
1381	Vitvi19g00734	VIT_19s0015g01110	-0.65	0.059	Tetraspanning membrane protein, SFT2
1382	Vitvi10g01645	VIT_00s0612g00020	0.49	0.059	Brain protein 44
1383	Vitvi11g01183	VIT_11s0052g00400	0.6	0.059	DC2 protein
1384	Vitvi08g00283	VIT_08s0032g01150	0.65	0.059	Syntaxin 1B/2/3/4
1385	Vitvi09g00127	VIT_09s0002g01530	0.72	0.059	Unknown protein
1386	Vitvi17g00171	VIT_17s0000g02030	0.82	0.059	Molecular chaperone DnaJ
1387	Vitvi10g01468	VIT_10s0042g00150	1.12	0.059	Prefoldin subunit 5
1388	Vitvi09g00361	VIT_09s0002g04320	1.2	0.059	Photosystem I reaction center subunit VI PSAH
1389	Vitvi01g01815	VIT_01s0150g00590	1.4	0.059	U2 small nuclear ribonucleoprotein A'
1390	Vitvi04g00496	VIT_04s0008g05590	1.44	0.059	F-type H+-transporting ATPase b chain CfoII
1391	Vitvi06g00827	VIT_06s0004g08310	1.5	0.059	Unknown protein
1392	Vitvi14g00521	VIT_14s0081g00440	1.51	0.059	FLK (flowering locus KH domain)
1393	Vitvi08g00011	VIT_08s0056g00100	-2.61	0.06	Protein kinase
1394	Vitvi19g00107	VIT_19s0014g01340	-1.96	0.06	No hit
1395	Vitvi12g01897	VIT_12s0034g02160	-1.46	0.06	Importin beta-2
1396	Vitvi18g00048	VIT_18s0122g00710	-1.11	0.06	3-beta-hydroxy-delta5-steroid dehydrogenase
1397	Vitvi08g01932	VIT_08s0007g08760	-0.99	0.06	Thioredoxin reductase
1398	Vitvi08g01081	VIT_08s0040g02470	-0.93	0.06	Inorganic pyrophosphatase
1399	Vitvi10g00753	VIT_10s0003g03070	-0.81	0.06	Beta-ketoacyl-ACP synthase precursor
1400	Vitvi17g00833	VIT_17s0000g08560	0.36	0.06	Phosphate/phosphoenolpyruvate translocator CUE1 (cab underexpressed 1)
1401	Vitvi13g00046	VIT_13s0067g00870	0.91	0.06	Peptidyl-prolyl cis-trans isomerase ROC7 (rotamase CyP 7)
1402	Vitvi10g00037	VIT_10s0116g00760	1.21	0.06	Glucose-6-phosphate/phosphate translocator
1403	Vitvi15g00563	VIT_15s0021g01550	1.44	0.06	Unknown protein
1404	Vitvi14g00396	VIT_14s0030g01400	1.57	0.06	Unknown protein
1405	Vitvi04g02143	VIT_04s0023g02920	1.74	0.06	Unknown protein
1406	Vitvi11g00949	VIT_11s0065g00640	1.89	0.06	Cycloartenol synthase
1407	Vitvi02g00291	VIT_02s0025g03220	2.21	0.06	Trihelix DNA-binding protein (GT2)
1408	Vitvi03g00190	VIT_03s0038g02970	2.83	0.06	Ataxia telangiectasia and Rad3 related
1409	Vitvi07g01947	VIT_07s0031g02690	3.02	0.06	NADH dehydrogenase
1410	Vitvi12g00727	VIT_12s0057g01080	-2.01	0.061	Kelch repeat-containing protein
1411	Vitvi08g01265	VIT_08s0007g01100	-1.4	0.061	Uracil phosphoribosyltransferase
1412	Vitvi06g00287	VIT_06s0004g02910	-1.12	0.061	Ruv DNA-helicase
1413	Vitvi10g01602	VIT_10s0116g00060	-0.87	0.061	NADH dehydrogenase subunit 7
1414	Vitvi08g01288	VIT_08s0007g01460	-0.67	0.061	Peptidylprolyl isomerase PAS1 (PASTICCINO 1)
1415	Vitvi14g01853	VIT_14s0066g02250	-0.44	0.061	Leucine-rich repeat transmembrane protein kinase
1416	Vitvi03g00525	VIT_03s0063g00130	-0.43	0.061	Ribosomal protein S16 (RPS16A) 40S
1417	Vitvi10g00499	VIT_10s0003g00300	0.36	0.061	Acclimation of photosynthesis to environment
1418	Vitvi17g00142	VIT_17s0000g01730	0.71	0.061	Adenylate kinase
1419	Vitvi01g00587	VIT_01s0137g00180	0.73	0.061	VviTPS143
1420	Vitvi17g00953	VIT_17s0000g09620	1.12	0.061	Rhodanese domain-containing protein
1421	Vitvi08g01568	VIT_08s0007g04470	1.83	0.061	Vacuolar protein sorting 37C
1422	Vitvi10g01675	VIT_00s0187g00110	1.95	0.061	Cystatin
1423	Vitvi06g01074	VIT_06s0009g01800	2.44	0.061	CDKC;1; CDKC;1 (CYCLIN-dependent kinase C;1)
1424	Vitvi05g00117	VIT_05s0077g01060	-2.25	0.062	Betaine-aldehyde dehydrogenase
1425	Vitvi09g00008	VIT_09s0002g00150	-1.96	0.062	Strubbelig receptor family 6
1426	Vitvi03g01592	VIT_03s0091g00100	-1.81	0.062	Methylthioribose kinase
1427	Vitvi11g01370	VIT_11s0016g02090	-1.63	0.062	Esterase
1428	Vitvi01g00647	VIT_00s0291g00060	-1.31	0.062	VviTPS143
1429	Vitvi14g01605	VIT_14s0171g00490	-1.08	0.062	Glucose-6-phosphate 1-dehydrogenase, cytoplasmic isoform
1430	Vitvi18g01213	VIT_18s0001g15310	-1.02	0.062	Thioredoxin M-type
1431	Vitvi12g00777	VIT_12s0057g01530	-0.93	0.062	Endomembrane protein 70, TM4 ;
1432	Vitvi09g01220	VIT_09s0018g01140	-0.84	0.062	Protein phosphatase 2C
1433	Vitvi11g00224	VIT_11s0016g02680	-0.68	0.062	Asparaginyl-tRNA synthetase, cytoplasmic 3
1434	Vitvi15g01178	VIT_15s0046g03520	-0.65	0.062	Phosphomannomutase
1435	Vitvi11g01169	VIT_11s0052g00290	-0.48	0.062	Ribosomal protein L7 (RPL7D) 60S
1436	Vitvi08g01796	VIT_08s0007g07220	-0.4	0.062	Ribosomal protein S5 (RPS5B) 40S
1437	Vitvi06g00358	VIT_06s0004g03550	-0.3	0.062	L-ascorbate peroxidase 1, cytosolic (APX1)
1438	Vitvi01g01732	VIT_01s0146g00390	0.3	0.062	F-type H+-transporting ATPase subunit 8
1439	Vitvi06g01134	VIT_06s0009g02410	0.3	0.062	Elongation factor 1-beta 1
1440	Vitvi18g00943	VIT_18s0001g12290	0.41	0.062	Pore protein 24K chain
1441	Vitvi05g00936	VIT_05s0051g00440	0.67	0.062	Transmembrane protein FT27/PFT27
1442	Vitvi14g01723	VIT_14s0066g00880	0.67	0.062	Helicase RCK (rock-n-rollers)
1443	Vitvi08g01463	VIT_08s0007g03350	0.83	0.062	Ubiquinol-cytochrome C reductase UQCRX/QCR9
1444	Vitvi06g01551	VIT_06s0080g01100	0.89	0.062	Unknown protein
1445	Vitvi07g02276	VIT_07s0005g03800	0.94	0.062	Unknown protein
1446	Vitvi03g00510	VIT_03s0063g00360	1.32	0.062	Glycoprotein 3-alpha-L-fucosyltransferase
1447	Vitvi14g01061	VIT_14s0006g02240	1.86	0.062	2-hydroxyacyl-CoA lyase 1
1448	Vitvi01g00033	VIT_01s0011g00370	-2.78	0.063	VviTPS143
1449	Vitvi08g01027	VIT_08s0040g01760	-2.46	0.063	Ribonucleoprotein (CP-RBP31)
1450	Vitvi08g01627	VIT_08s0007g05060	-2.44	0.063	ABC transporter B member 1
1451	Vitvi01g00225	VIT_01s0011g02870	-1.63	0.063	VviTPS143
1452	Vitvi10g00679	VIT_10s0003g02190	-1.53	0.063	Nodulin MtN3 family
1453	Vitvi01g00497	VIT_01s0011g05790	-1.51	0.063	VviTPS143
1454	Vitvi05g01686	VIT_05s0094g01410	-1.27	0.063	Inositol 1,3,4-trisphosphate 5/6-kinase
1455	Vitvi13g01200	VIT_13s0047g00940	-1	0.063	Cinnamyl alcohol dehydrogenase
1456	Vitvi06g00673	VIT_06s0004g06900	-0.8	0.063	Pyruvate decarboxylase isozyme 1
1457	Vitvi09g00180	VIT_09s0002g02150	-0.58	0.063	FVE gene
1458	Vitvi04g01468	VIT_04s0023g03510	-0.36	0.063	Ferredoxin:nadp+ Oxidoreductase PETH
1459	Vitvi05g00383	VIT_05s0020g02220	0.6	0.063	Prolyl 4-hydroxylase alpha subunit
1460	Vitvi01g01710	VIT_01s0146g00170	0.88	0.063	VviTPS143
1461	Vitvi08g00755	VIT_08s0058g00370	1.24	0.063	Unknown protein
1462	Vitvi16g00672	VIT_16s0022g00450	-1.41	0.064	Unknown protein
1463	Vitvi05g01648	VIT_05s0094g01000	-1.31	0.064	Indole-3-acetate beta-glucosyltransferase
1464	Vitvi08g01462	VIT_08s0007g03340	-0.65	0.064	Ribosomal protein L10A (RPL10aA) 60S
1465	Vitvi05g00161	VIT_05s0077g00550	0.24	0.064	SFR2 (sensitive TO FREEZING 2)
1466	Vitvi15g01079	VIT_15s0046g02040	0.76	0.064	CaaX processing zinc-metallo endoprotease
1467	Vitvi09g01645	VIT_09s0002g06000	0.87	0.064	Cytochrome c oxidase subunit Vb
1468	Vitvi18g01507	VIT_18s0001g01490	0.9	0.064	Oxidoreductase N-terminal domain-containing
1469	Vitvi19g00158	VIT_19s0014g01890	0.95	0.064	Reticulon-4-interacting protein 1
1470	Vitvi11g00936	VIT_11s0065g00460	1.79	0.064	Potyviral helper component protease-interacting protein 2
1471	Vitvi05g01518	VIT_05s0102g00730	1.89	0.064	Integral membrane HRF1
1472	Vitvi08g00752	VIT_08s0058g00320	-2.86	0.065	Ubiquitin activating enzyme E1
1473	Vitvi19g00537	VIT_19s0090g00910	-2.49	0.065	Alanine racemase
1474	Vitvi02g00250	VIT_02s0025g02790	-2.45	0.065	Starch synthase
1475	Vitvi04g01249	VIT_04s0023g01400	-2.27	0.065	5-azacytidine resistance
1476	Vitvi08g01301	VIT_08s0007g01570	-1.67	0.065	fructose 1,6-bisphosphatase
1477	Vitvi13g01393	VIT_13s0084g00110	-1.66	0.065	ABC transporter I member 8
1478	Vitvi02g00606	VIT_02s0012g00180	-1.43	0.065	Serine protease
1479	Vitvi15g00920	VIT_15s0048g02990	-1.35	0.065	AAA-type ATPase
1480	Vitvi08g00198	VIT_08s0032g00530	-1.29	0.065	Rhomboid
1481	Vitvi05g01693	VIT_05s0094g01490	-0.7	0.065	6,7-dimethyl-8-ribityllumazine synthase, chloroplast precursor
1482	Vitvi05g00249	VIT_05s0020g00750	-0.47	0.065	Novel plant snare 13
1483	Vitvi08g00678	VIT_08s0105g00590	0.61	0.065	Chlorophyll synthetase
1484	Vitvi08g01338	VIT_08s0007g01940	1.89	0.065	UDP-sulfoquinovose:DAG sulfoquinovosyltransferase
1485	Vitvi17g00738	VIT_17s0000g07640	-1.55	0.066	Mannose-1-phosphate guanyltransferase
1486	Vitvi04g00112	VIT_04s0008g01300	-0.9	0.066	Glycine dehydrogenase
1487	Vitvi16g01363	VIT_16s0098g01180	-0.78	0.066	Aldo/keto reductase
1488	Vitvi17g00695	VIT_17s0000g07190	-0.7	0.066	Heat shock protein 101
1489	Vitvi05g01858	VIT_05s0020g01830	0.89	0.066	UPF0497 family
1490	Vitvi04g02063	VIT_04s0023g00410	1.03	0.066	Photosystem I subunit XI (PSAL)
1491	Vitvi13g00250	VIT_13s0019g00260	1.05	0.066	Photosystem II reaction center PsbP
1492	Vitvi05g00107	VIT_05s0077g01150	1.32	0.066	Beta-1,3-glucanase
1493	Vitvi13g00597	VIT_13s0019g04190	1.59	0.066	Chorismate synthase 1, chloroplast precursor
1494	Vitvi08g02232	VIT_08s0007g01630	-3.69	0.067	Tubulin beta-2 chain
1495	Vitvi09g01320	VIT_09s0018g02130	-2.15	0.067	Calcium-transporting ATPase 9 ACA9
1496	Vitvi02g01515	VIT_02s0012g01910	-2.14	0.067	Unknown protein
1497	Vitvi05g00752	VIT_05s0049g01130	-1.93	0.067	Aldo/keto reductase
1498	Vitvi05g00186	VIT_05s0020g00040	-1.77	0.067	Unknown protein
1499	Vitvi12g00779	VIT_12s0057g01540	-1.22	0.067	Regulator of chromosome condensation (RCC1)
1500	Vitvi05g00820	VIT_05s0049g01790	-0.94	0.067	Ribosomal protein L23 (RPL23C) 60S
1501	Vitvi03g00107	VIT_03s0038g01950	-0.89	0.067	Glycine-rich protein
1502	Vitvi09g00067	VIT_09s0002g00910	-0.81	0.067	Exocyst subunit EXO70 D1
1503	Vitvi06g01389	VIT_06s0061g01120	-0.51	0.067	UDP-D-apiose/UDP-D-xylose synthase
1504	Vitvi10g00494	VIT_10s0003g00250	-0.32	0.067	Glucan phosphorylase
1505	Vitvi07g02703	VIT_07s0031g02350	0.56	0.067	Heat shock protein binding
1506	Vitvi03g00254	VIT_03s0038g04010	0.59	0.067	Pantothenate kinase
1507	Vitvi14g02449	VIT_14s0060g00530	0.83	0.067	No hit
1508	Vitvi18g00402	VIT_18s0001g05620	0.98	0.067	Carrier protein, Mitochondrial
1509	Vitvi06g01751	VIT_06s0004g06760	1.13	0.067	NDA2 (alternative NAD(P)H dehydrogenase 2)
1510	Vitvi16g00087	VIT_16s0039g01590	1.13	0.067	Ubiquinone biosynthesis methyltransferase COQ5
1511	Vitvi01g00700	VIT_01s0127g00270	1.14	0.067	VviTPS143
1512	Vitvi18g00033	VIT_18s0122g00450	-3.03	0.068	Sinapyl alcohol dehydrogenase
1513	Vitvi05g00053	VIT_05s0077g01840	-2.71	0.068	Ribosomal protein L19 (RPL19A) 60S
1514	Vitvi01g01564	VIT_01s0010g02770	-2.63	0.068	VviTPS143
1515	Vitvi17g00074	VIT_17s0000g00900	-2.05	0.068	Glutamate 1-semialdehyde aminotransferase
1516	Vitvi19g00025	VIT_19s0014g00290	-1.91	0.068	UDP-glucose 4,6-dehydratase
1517	Vitvi03g01431	VIT_03s0038g03180	-1.72	0.068	flavin-containing monooxygenase 1
1518	Vitvi08g00102	VIT_08s0056g01150	-1.23	0.068	NADH-cytochrome b5 reductase
1519	Vitvi13g00705	VIT_13s0019g05360	-0.93	0.068	KH domain-containing protein NOVA
1520	Vitvi07g00045	VIT_07s0141g00240	0.63	0.068	NADH dehydrogenase (ubiquinone) flavoprotein 2
1521	Vitvi10g00680	VIT_10s0003g02200	0.77	0.068	Protein kinase PKN/PRK1
1522	Vitvi01g01682	VIT_01s0010g03940	0.82	0.068	VviTPS143
1523	Vitvi12g02126	VIT_12s0035g01830	0.82	0.068	Survival of motor neuron-related-splicing factor 30
1524	Vitvi07g03064	VIT_00s0386g00020	0.88	0.068	No hit
1525	Vitvi04g00633	VIT_04s0008g07020	1.1	0.068	Tic55 (translocon at the inner envelope membrane of chloroplasts 55)
1526	Vitvi04g01199	VIT_04s0023g00840	1.25	0.068	Mitochondrial Acyl carrier protein 2
1527	Vitvi07g02787	VIT_00s0186g00080	1.4	0.068	No hit
1528	Vitvi08g02301	VIT_08s0007g05120	1.63	0.068	DNA gyrase B subunit
1529	Vitvi00g02099	VIT_00s0988g00020	1.91	0.068	VviTPS143
1530	Vitvi07g01800	VIT_07s0031g01210	2.17	0.068	Apoptotic chromatin condensation inducer 1
1531	Vitvi18g01682	VIT_18s0072g01040	-2.28	0.069	Invertase, neutral/alkaline
1532	Vitvi13g01777	VIT_13s0064g01430	-1.51	0.069	Pigment defective 322
1533	Vitvi09g01502	VIT_09s0002g01040	-1.41	0.069	Subtilase
1534	Vitvi03g00379	VIT_03s0063g01970	-0.91	0.069	Non-symbiotic hemoglobin 2
1535	Vitvi08g01137	VIT_08s0040g03100	-0.87	0.069	Glutathione S-transferase GSTO1
1536	Vitvi11g00687	VIT_11s0037g00080	-0.81	0.069	Ribosomal protein S12 (RPS12C) 40S
1537	Vitvi05g00617	VIT_05s0020g04560	-0.66	0.069	Armadillo/beta-catenin repeat protein / U-box domain-containing protein
1538	Vitvi12g00751	VIT_12s0057g01290	0.73	0.069	Hydroxyproline-rich glycoprotein family protein-like
1539	Vitvi02g00132	VIT_02s0025g01460	0.91	0.069	No hit
1540	Vitvi11g00967	VIT_11s0065g00930	0.92	0.069	Cyclic nucleotide-gated ion channel 17
1541	Vitvi10g00882	VIT_10s0003g04350	0.97	0.069	Photosystem I subunit X (PSAK)
1542	Vitvi14g01977	VIT_14s0108g01020	0.97	0.069	Alpha-expansin 1 precursor
1543	Vitvi07g02776	VIT_00s0186g00020	1.12	0.069	No hit
1544	Vitvi01g01512	VIT_01s0010g02290	2.38	0.069	VviTPS143
1545	Vitvi08g01756	VIT_08s0007g06700	-3.26	0.07	Thioredoxin 5
1546	Vitvi08g01528	VIT_08s0007g04040	-1.9	0.07	flavonoid 3-monooxygenase
1547	Vitvi05g01046	VIT_05s0136g00290	-0.76	0.07	VAMP726 (VESICLE-associated membrane protein)
1548	Vitvi10g00030	VIT_10s0116g00570	1.05	0.07	Nuclear transport factor 2B
1549	Vitvi04g01610	VIT_04s0044g00540	1.19	0.07	Pre-mRNA-splicing factor ISY1
1550	Vitvi10g00442	VIT_10s0116g00560	1.36	0.07	Polyphenol oxidase II, chloroplast precursor
1551	Vitvi09g00171	VIT_09s0002g02070	1.4	0.07	Protein kinase PKN/PRK1
1552	Vitvi04g00201	VIT_04s0008g02340	-1.68	0.071	Exocyst subunit EXO70 protein
1553	Vitvi10g00304	VIT_00s0455g00020	-1.15	0.071	Enhancer of mRNA-decapping protein 4
1554	Vitvi10g01248	VIT_10s0116g00950	-1.03	0.071	CbbY protein haloacid dehalogenase
1555	Vitvi08g01773	VIT_08s0007g06890	-0.71	0.071	Ribosomal protein L21 (RPL21A) 60S
1556	Vitvi04g01783	VIT_04s0008g00810	0.3	0.071	ATP synthase g subunit mitochondrial
1557	Vitvi08g01983	VIT_08s0056g00560	0.44	0.071	Alphavirus core protein
1558	Vitvi06g01242	VIT_06s0009g03520	1.88	0.071	Signal peptide peptidase
1559	Vitvi17g00274	VIT_17s0000g03180	-2.31	0.072	Octicosapeptide/Phox/Bem1p (PB1) domain-containing protein
1560	Vitvi14g00348	VIT_14s0030g00740	-1.25	0.072	ACP2 (Acyl carrier protein 2)
1561	Vitvi05g00049	VIT_05s0077g01880	-1.19	0.072	DAG protein
1562	Vitvi10g00884	VIT_10s0003g04360	-1.04	0.072	DDB1A (UV-damaged DNA-binding protein 1A)
1563	Vitvi15g00837	VIT_15s0048g01980	-0.87	0.072	COP9 signalosome complex subunit 1
1564	Vitvi12g00365	VIT_12s0059g00610	-0.65	0.072	Auxin-resistance protein AXR1 (AXR1)
1565	Vitvi07g00157	VIT_07s0104g00290	-0.63	0.072	Unknown protein
1566	Vitvi14g01256	VIT_14s0083g00180	0.38	0.072	Cytochrome B561
1567	Vitvi16g01514	VIT_16s0039g01680	0.72	0.072	Unknown protein
1568	Vitvi04g01271	VIT_04s0023g01580	1.31	0.072	U1 small nuclear ribonucleoprotein 70kDa
1569	Vitvi07g00037	VIT_07s0141g00390	-1.98	0.073	Glutathione reductase (NADPH)
1570	Vitvi03g00851	VIT_03s0097g00620	-1.54	0.073	N-acylethanolamine amidohydrolase
1571	Vitvi17g00192	VIT_17s0000g02260	1.33	0.073	Aldose 1-epimerase
1572	Vitvi13g01569	VIT_13s0019g01660	-5.26	0.074	Dehydration-induced protein (ERD15)
1573	Vitvi05g00975	VIT_05s0051g00830	-1.39	0.074	Dihydroxy-acid dehydratase
1574	Vitvi14g00416	VIT_14s0030g01650	0.43	0.074	Unknown protein
1575	Vitvi18g00067	VIT_18s0122g00950	0.68	0.074	Unknown protein
1576	Vitvi02g00328	VIT_02s0025g03550	-1.65	0.075	Protein kinase
1577	Vitvi02g00868	VIT_02s0012g02830	-0.92	0.075	UDP-glucosyl transferase
1578	Vitvi07g00285	VIT_07s0005g00010	-0.92	0.075	Glutathione S-transferase 8 GSTF8
1579	Vitvi05g00960	VIT_05s0051g00650	-0.89	0.075	Potassium channel protein
1580	Vitvi14g01513	VIT_14s0068g01630	-0.78	0.075	Actin related protein 2
1581	Vitvi01g00455	VIT_01s0011g05370	0.5	0.075	VviTPS143
1582	Vitvi18g01119	VIT_18s0001g14310	0.98	0.075	Flavonone- 3-hydroxylase
1583	Vitvi18g02535	VIT_18s0001g03200	1.43	0.075	Emp24/gp25L/p24
1584	Vitvi12g01529	VIT_12s0055g01130	1.72	0.075	BTH-induced protein phosphatase 1
1585	Vitvi04g01049	VIT_04s0043g00870	1.82	0.075	Unknown protein
1586	Vitvi06g01231	VIT_06s0009g03380	-2.03	0.076	ABC transporter G member 14
1587	Vitvi10g00117	VIT_10s0116g00030	-1.05	0.076	Pentatricopeptide (PPR) repeat membrane-associated salt-inducible protein
1588	Vitvi07g02019	VIT_07s0130g00130	-0.95	0.076	Calcium-dependent protein kinase 4 CPK4
1589	Vitvi05g00115	VIT_05s0077g01070	-0.88	0.076	Universal stress protein (USP) family protein
1590	Vitvi06g00125	VIT_06s0004g01310	-0.75	0.076	Enoyl-[acyl-carrier-protein] reductase [NADH], chloroplast precursor
1591	Vitvi04g00237	VIT_04s0008g02720	0.54	0.076	Myosin heavy chain
1592	Vitvi16g00181	VIT_16s0039g02530	0.69	0.076	No hit
1593	Vitvi06g00300	VIT_06s0004g03020	1.19	0.076	Beta-galactosidase
1594	Vitvi16g01182	VIT_16s0050g02180	1.43	0.076	Pyruvate kinase isozyme G, chloroplast precursor
1595	Vitvi19g00486	VIT_19s0090g00280	1.68	0.076	RNA-binding protein 45 (RBP45)
1596	Vitvi04g01130	VIT_04s0023g00160	-1.54	0.077	Haloacid dehalogenase hydrolase
1597	Vitvi04g00151	VIT_04s0008g01770	-1.39	0.077	Molecular chaperone DnaJ
1598	Vitvi01g00157	VIT_01s0011g01990	-1.27	0.077	VviTPS143
1599	Vitvi02g00469	VIT_02s0025g05140	-1.15	0.077	ATP-dependent Clp protease proteolytic subunit (ClpP2)
1600	Vitvi05g01409	VIT_05s0124g00410	-0.88	0.077	UBX domain-containing protein
1601	Vitvi18g02415	VIT_18s0089g01210	-0.8	0.077	Cupin super
1602	Vitvi12g02055	VIT_12s0035g01130	-0.79	0.077	Elongation factor 1-gamma
1603	Vitvi09g01250	VIT_09s0018g01400	-0.71	0.077	DNA repair protein RAD23
1604	Vitvi17g01410	VIT_17s0000g03800	-0.54	0.077	Unknown protein
1605	Vitvi04g00040	VIT_04s0008g00520	0.38	0.077	6-phosphofructokinase
1606	Vitvi08g01955	VIT_00s0252g00130	0.46	0.077	Calcium-binding protein CML
1607	Vitvi10g00778	VIT_10s0003g03280	1.3	0.077	Alpha-mannosidase
1608	Vitvi17g01207	VIT_17s0053g00620	-1.3	0.078	Nascent polypeptide-associated complex subunit beta
1609	Vitvi12g02138	VIT_12s0035g01910	1.36	0.078	Heat shock protein 18.2 kDa class II
1610	Vitvi19g01774	VIT_19s0085g01190	1.37	0.078	ABC transporter D member 2
1611	Vitvi15g00443	VIT_15s0021g00450	1.6	0.078	Unknown protein
1612	Vitvi12g01704	VIT_12s0055g00080	2.2	0.078	Photosystem II PsbD
1613	Vitvi03g00491	VIT_03s0063g00610	-4.06	0.079	ARP protein (REF)
1614	Vitvi01g00055	VIT_01s0011g00620	-2.06	0.079	VviTPS143
1615	Vitvi07g01364	VIT_00s0304g00070	-1.03	0.079	Lipid-associated family protein
1616	Vitvi10g00217	VIT_00s0194g00030	-0.76	0.079	Heat shock protein 81-2 (HSP81-2)
1617	Vitvi19g00115	VIT_19s0014g01420	-0.75	0.079	14-3-3 protein GF14 iota (GRF12)
1618	Vitvi06g00671	VIT_06s0004g06880	-0.63	0.079	Ran-binding protein 1 RanBP1
1619	Vitvi14g01551	VIT_14s0068g02110	-0.41	0.079	Sulfite oxidase
1620	Vitvi07g00172	VIT_07s0104g00440	0.45	0.079	Endo-1,3;1,4-beta-D-glucanase precursor
1621	Vitvi00g01319	VIT_00s2349g00010	0.83	0.079	Pentatricopeptide (PPR) repeat-containing protein
1622	Vitvi16g01226	VIT_16s0050g02620	1.31	0.079	Abscisic acid receptor PYL8 RCAR3
1623	Vitvi13g01401	VIT_13s0084g00050	1.5	0.079	Cysteine proteinase inhibitor
1624	Vitvi13g01416	VIT_13s0067g02940	-1.66	0.08	Amidohydrolase 3
1625	Vitvi08g01143	VIT_08s0040g03150	-0.26	0.08	L-ascorbate peroxidase 1, cytosolic (APX1)
1626	Vitvi18g01971	VIT_18s0041g00360	0.73	0.08	Unknown protein
1627	Vitvi08g00174	VIT_08s0032g00290	0.95	0.08	RNA-binding region RNP-1
1628	Vitvi10g02174	VIT_00s0271g00010	1.79	0.08	No hit
1629	Vitvi15g00789	VIT_15s0048g01390	-5.34	0.081	Gibberellin receptor GID1L3
1630	Vitvi03g00858	VIT_03s0097g00670	-1.8	0.081	SEC6
1631	Vitvi12g00422	VIT_12s0059g01170	-1.66	0.081	Protein phosphatase 2 (formerly 2A), regulatory subunit B'
1632	Vitvi07g00015	VIT_07s0141g00850	-1.57	0.081	ATP-binding protein involved in chromosome partitioning MRP
1633	Vitvi06g01351	VIT_06s0061g00770	-1.31	0.081	Ribosomal protein L9, chloroplast (CL9) 50S
1634	Vitvi05g00775	VIT_05s0049g01310	-0.84	0.081	Ribosomal protein L14 (RPL14B) 60S
1635	Vitvi05g00512	VIT_05s0020g03540	-0.76	0.081	No hit
1636	Vitvi15g00676	VIT_15s0048g00210	-0.37	0.081	Unknown protein
1637	Vitvi09g00062	VIT_09s0002g00870	0.48	0.081	FLU (fluorescent in blue light)
1638	Vitvi18g00272	VIT_18s0001g02740	0.62	0.081	Photosystem II 22 kDa protein PSBS
1639	Vitvi05g00812	VIT_05s0049g01660	0.66	0.081	RNA-binding protein Musashi
1640	Vitvi07g02504	VIT_00s0207g00250	1.08	0.081	No hit
1641	Vitvi14g00877	VIT_14s0006g00830	1.08	0.081	Unknown protein
1642	Vitvi14g00691	VIT_14s0036g01110	1.16	0.081	R protein PRF disease resistance protein
1643	Vitvi13g00278	VIT_13s0019g00860	1.89	0.081	Small heat-shock protein HSP17.5 Cytosolic class I
1644	Vitvi11g01377	VIT_11s0016g02450	-1.57	0.082	Serine O-acetyltransferase (SAT-52)
1645	Vitvi14g00144	VIT_14s0060g01750	-0.92	0.082	Serine/threonine-protein phosphatase PP1
1646	Vitvi18g00986	VIT_18s0001g12780	-0.63	0.082	Ornithine carbamoyltransferase
1647	Vitvi19g01725	VIT_19s0085g00730	0.28	0.082	Prohibitin 1
1648	Vitvi11g01192	VIT_11s0052g00510	0.62	0.082	Unknown protein
1649	Vitvi08g01098	VIT_08s0040g02710	-1.48	0.083	UDP-glucuronic acid decarboxylase 1
1650	Vitvi15g01188	VIT_15s0046g03670	-0.93	0.083	NADP-dependent malic enzyme
1651	Vitvi04g01174	VIT_04s0023g00590	0.58	0.083	Regulator of ribonuclease activity a
1652	Vitvi04g01777	VIT_04s0008g00570	1.03	0.083	Glu-tRNA(Gln) amidotransferase subunit C
1653	Vitvi12g00095	VIT_12s0028g01100	-0.54	0.084	Aldo/keto reductase
1654	Vitvi13g00924	VIT_13s0147g00220	-0.53	0.084	ACT domain containing protein
1655	Vitvi08g00824	VIT_08s0058g01000	-0.3	0.084	Aspartate aminotransferase
1656	Vitvi04g00582	VIT_04s0008g06490	1.02	0.084	Unknown protein
1657	Vitvi03g01561	VIT_03s0063g00700	2.47	0.084	CXE carboxylesterase
1658	Vitvi06g01378	VIT_06s0061g01040	-4.25	0.085	Argonaute protein
1659	Vitvi18g02066	VIT_18s0041g01230	-2.27	0.085	Heat shock protein 70
1660	Vitvi08g02258	VIT_08s0007g02970	-2.16	0.085	Unknown protein
1661	Vitvi12g00003	VIT_12s0142g00670	-1.18	0.085	PMH2 (putative mitochondrial RNA helicase 2)
1662	Vitvi06g01743	VIT_06s0004g06390	-0.98	0.085	UDP-glucose glucosyltransferase
1663	Vitvi19g00721	VIT_19s0015g00910	0.69	0.085	EMB2731
1664	Vitvi15g00004	VIT_15s0024g00040	0.91	0.085	LHCA3 (Photosystem I light harvesting complex gene 3)
1665	Vitvi16g00077	VIT_16s0039g01490	0.91	0.085	Unknown protein
1666	Vitvi05g01633	VIT_05s0094g00880	1.54	0.085	Unknown
1667	Vitvi18g00395	VIT_18s0001g05530	-1	0.086	Annexin 1 (ANN1)
1668	Vitvi07g00481	VIT_07s0005g02170	-0.93	0.086	Unknown protein
1669	Vitvi04g00669	VIT_04s0008g07360	-0.91	0.086	ADP-ribosylation factor 3 (ARF3)
1670	Vitvi02g00635	VIT_02s0012g00560	-0.66	0.086	Tobamovirus multiplication 2A TOM2A
1671	Vitvi13g01654	VIT_13s0064g00200	-0.42	0.086	Unknown protein
1672	Vitvi14g00096	VIT_14s0060g01230	0.64	0.086	Lon protease
1673	Vitvi01g00652	VIT_00s0225g00010	1.3	0.086	VviTPS143
1674	Vitvi04g01677	VIT_04s0044g01180	1.34	0.086	Cell division protease FtsH
1675	Vitvi11g01369	VIT_11s0016g02080	-3.03	0.087	Esterase
1676	Vitvi14g00374	VIT_14s0030g01170	-2.59	0.087	CC-NBS-LRR class
1677	Vitvi01g02160	VIT_01s0011g00480	-2.47	0.087	Aspartate/glutamate/uridylate kinase
1678	Vitvi14g00056	VIT_14s0060g00630	-2.08	0.087	Pyrrolidone-carboxylate peptidase
1679	Vitvi11g00571	VIT_11s0118g00430	-1.8	0.087	No hit
1680	Vitvi19g01754	VIT_19s0085g01000	-1.2	0.087	RGLG2 (ring Domain LIGASE2)
1681	Vitvi05g00354	VIT_05s0020g01880	-1.11	0.087	Unknown protein
1682	Vitvi16g01876	VIT_16s0050g00140	-0.86	0.087	Heavy-metal-associated domain-containing protein
1683	Vitvi16g00878	VIT_16s0022g02200	-0.8	0.087	Subtilase
1684	Vitvi18g00579	VIT_18s0001g08170	-0.65	0.087	Inorganic pyrophosphatase
1685	Vitvi16g00174	VIT_16s0039g02460	-0.54	0.087	Chromomethylase CMT2
1686	Vitvi17g00453	VIT_17s0000g04910	0.73	0.087	L-asparaginase
1687	Vitvi09g00744	VIT_09s0002g08330	0.78	0.087	Photosystem I P700 apoprotein A2
1688	Vitvi05g01184	VIT_05s0029g01060	0.86	0.087	ATELC/ELC
1689	Vitvi07g00044	VIT_07s0141g00260	0.88	0.087	Unknown protein
1690	Vitvi02g00685	VIT_02s0012g01180	1.43	0.087	Unknown protein
1691	Vitvi15g01623	VIT_15s0046g01190	-2.33	0.088	Hydroquinone glucosyltransferase
1692	Vitvi07g00191	VIT_07s0104g00670	-1.49	0.088	BSD domain-containing protein
1693	Vitvi04g01738	VIT_04s0044g01720	-1.47	0.088	Unknown protein
1694	Vitvi16g00283	VIT_16s0013g00290	-1.41	0.088	Heat shock protein binding
1695	Vitvi17g00051	VIT_17s0000g00500	-1.12	0.088	Serine C-palmitoyltransferase
1696	Vitvi04g00443	VIT_04s0008g05020	0.37	0.088	Ras GTP-binding protein (RAN3)
1697	Vitvi18g01573	VIT_18s0157g00200	0.68	0.088	Steroleosin-B
1698	Vitvi06g01168	VIT_06s0009g02770	0.83	0.088	Pre-mRNA branch site protein p14
1699	Vitvi16g01350	VIT_16s0098g01040	1.38	0.088	RNA-binding protein RBP37
1700	Vitvi14g00893	VIT_14s0006g01020	1.55	0.088	THO complex subunit 4
1701	Vitvi18g02477	VIT_18s0122g00630	-2.1	0.089	Cinnamoyl-CoA reductase
1702	Vitvi12g01955	VIT_12s0035g00200	-1.38	0.089	Phospholipase D
1703	Vitvi01g00115	VIT_01s0011g01460	-1.25	0.089	VviTPS143
1704	Vitvi05g00759	VIT_05s0049g01180	-0.64	0.089	Ankyrin
1705	Vitvi02g00443	VIT_02s0025g04820	2.52	0.089	Subtilisin P69E protein
1706	Vitvi07g02210	VIT_07s0005g00840	-1.75	0.09	Ribosomal protein L19 (RPL19B) 60S
1707	Vitvi15g00881	VIT_15s0048g02560	-1.32	0.09	Ribonucleoprotein, chloroplast 33 kDa
1708	Vitvi15g01706	VIT_15s0046g03580	-0.71	0.09	(+)-neomenthol dehydrogenase
1709	Vitvi04g01709	VIT_04s0044g01480	0.81	0.09	3'(2'),5'-bisphosphate nucleotidase
1710	Vitvi12g02018	VIT_12s0035g00810	1.68	0.09	Transmembrane protein 18
1711	Vitvi01g00917	VIT_01s0026g01540	2.06	0.09	VviTPS143
1712	Vitvi04g00594	VIT_04s0008g06570	2.61	0.09	Chorismate mutase, cytosolic (CM2)
1713	Vitvi05g00013	VIT_05s0077g02260	-2.23	0.091	Nodulin MtN3 family
1714	Vitvi06g00695	VIT_06s0004g07090	-2.22	0.091	Unknown protein
1715	Vitvi19g00153	VIT_19s0014g01820	-1.46	0.091	RAB GTPase RABA1F
1716	Vitvi05g01537	VIT_05s0102g01120	-0.77	0.091	BZIP transcription factor, putative (bZIP69)
1717	Vitvi03g00371	VIT_03s0063g02060	-0.65	0.091	Phospholipase A-2-activating protein
1718	Vitvi09g00151	VIT_09s0002g01800	0.56	0.091	Dihydrolipoamide S-acetyltransferase
1719	Vitvi08g00845	VIT_08s0058g01150	0.75	0.091	Unknown protein
1720	Vitvi09g00753	VIT_09s0002g08370	1.81	0.091	TPR1 (topless-related 1)
1721	Vitvi14g02729	VIT_14s0036g00330	-3.5	0.092	RPS2 (resistant to p. syringae 2)
1722	Vitvi11g00323	VIT_11s0016g03780	-1.47	0.092	Continuous vascular ring (COV1)
1723	Vitvi19g00129	VIT_19s0014g01550	-1.25	0.092	DAG protein, chloroplast,
1724	Vitvi11g00521	VIT_11s0016g05880	-1	0.092	Ubiquitin-specific protease 12 UBP12
1725	Vitvi04g00565	VIT_04s0008g06310	-0.83	0.092	Octicosapeptide/Phox/Bem1p (PB1) domain-containing protein
1726	Vitvi09g00430	VIT_09s0002g05110	-0.75	0.092	EMB2753
1727	Vitvi12g02141	VIT_12s0035g01950	-0.64	0.092	4-diphosphocytidyl-2-C-methyl-D-erythritol synthase
1728	Vitvi03g01560	VIT_03s0063g00710	-0.55	0.092	Carboxyesterase 12; CXE12
1729	Vitvi02g00693	VIT_02s0012g01250	0.27	0.092	Carnitine/acylcarnitine carrier, Mitochondrial
1730	Vitvi14g01579	VIT_14s0171g00190	0.92	0.092	Protoporphyrinogen oxidase
1731	Vitvi10g01538	VIT_10s0071g00740	2.02	0.092	No hit
1732	Vitvi19g01793	VIT_19s0014g00160	2.2	0.092	LHCII type I CAB-1
1733	Vitvi07g00625	VIT_07s0005g03680	2.96	0.092	CCR4-NOT complex subunit CAF16
1734	Vitvi03g00170	VIT_03s0038g02680	3.07	0.092	Zeta-carotene desaturase
1735	Vitvi01g00294	VIT_01s0011g03610	-2.92	0.093	VviTPS143
1736	Vitvi01g02129	VIT_01s0026g02250	-2.91	0.093	Haloacid dehalogenase hydrolase
1737	Vitvi05g01624	VIT_05s0094g00780	-1.43	0.093	Cysteine synthase
1738	Vitvi09g00629	VIT_09s0002g07120	-1.43	0.093	Adenine phosphoribosyltransferase
1739	Vitvi11g01233	VIT_11s0052g00860	-1.42	0.093	Haloacid dehalogenase hydrolase
1740	Vitvi09g01380	VIT_09s0054g00690	-1.37	0.093	Vacuolar processing enzyme alpha
1741	Vitvi05g00285	VIT_05s0020g01180	-1.02	0.093	Proteasome 26S AAA-ATPase subunit (RPT5a)
1742	Vitvi19g01505	VIT_19s0027g00380	-0.99	0.093	Amine oxidase
1743	Vitvi05g00800	VIT_05s0049g01520	-0.91	0.093	Cyanate hydratase
1744	Vitvi08g02460	VIT_00s1231g00010	-0.67	0.093	Unknown protein
1745	Vitvi15g00549	VIT_15s0021g01420	-0.56	0.093	Nuclear RNA-binding protein
1746	Vitvi01g00669	VIT_00s0225g00220	-0.44	0.093	VviTPS143
1747	Vitvi10g00684	VIT_10s0003g02250	-0.4	0.093	Translation initiation factor eIF-4E
1748	Vitvi04g01212	VIT_04s0023g01060	0.59	0.093	Proton gradient regulation 3
1749	Vitvi16g00033	VIT_16s0039g00700	0.78	0.093	RCP1 (root cap 1)
1750	Vitvi13g00505	VIT_13s0019g03330	1.13	0.093	Adenylosuccinate lyase
1751	Vitvi01g01678	VIT_01s0010g03910	1.41	0.093	VviTPS143
1752	Vitvi18g00056	VIT_18s0122g00850	1.49	0.093	Tonoplast monosaccharide transporter2
1753	Vitvi13g01352	VIT_13s0084g00630	2.23	0.093	Unknown protein
1754	Vitvi04g01318	VIT_04s0023g01970	2.96	0.093	Aldose 1-epimerase
1755	Vitvi17g00169	VIT_17s0000g02010	-3.73	0.094	Atypical receptor kinase MARK
1756	Vitvi10g00586	VIT_10s0003g01320	-1.49	0.094	Peroxisomal targeting signal 2 receptor (PEX7)
1757	Vitvi14g01627	VIT_14s0219g00150	0.32	0.094	Succinate dehydrogenase iron-protein subunit
1758	Vitvi02g01796	VIT_00s0287g00050	0.78	0.094	0
1759	Vitvi12g00380	VIT_12s0059g00750	2.08	0.094	Prephenate dehydratase
1760	Vitvi18g01104	VIT_18s0001g14090	4.12	0.094	Molecular chaperone DnaJ
1761	Vitvi12g00183	VIT_12s0028g02160	-2.28	0.095	Ribulose bisphosphate carboxylase, large chain
1762	Vitvi05g02005	VIT_05s0051g00190	-2	0.095	TIR-NBS-LRR-TIR disease resistance protein
1763	Vitvi04g01183	VIT_04s0023g00680	-1.53	0.095	5-amino-6-(5-phosphoribosylamino)uracil reductase
1764	Vitvi11g01055	VIT_11s0078g00420	-1.47	0.095	Galactokinase
1765	Vitvi04g01128	VIT_04s0023g00140	-1.09	0.095	Pelota (PEL1)
1766	Vitvi02g00534	VIT_02s0154g00370	-0.93	0.095	YbaK/prolyl-tRNA synthetase associated region
1767	Vitvi11g00072	VIT_11s0016g00970	-0.58	0.095	Ring-box protein RBX
1768	Vitvi07g00160	VIT_07s0104g00320	0.43	0.095	Glutathione peroxidase 4
1769	Vitvi03g01335	VIT_03s0038g00890	0.84	0.095	No hit
1770	Vitvi16g01981	VIT_16s0050g02240	1.27	0.095	Unknown protein
1771	Vitvi14g01665	VIT_14s0066g00250	1.51	0.095	Lipase GDSL
1772	Vitvi12g00704	VIT_12s0057g00880	1.84	0.095	TAF15b (TBP-associated factor 15b) zf-ranBP
1773	Vitvi08g01768	VIT_08s0007g06820	-1.71	0.096	Kinesin motor protein
1774	Vitvi16g00146	VIT_16s0039g02110	0.31	0.096	AAA-type ATPase
1775	Vitvi12g00234	VIT_12s0028g02660	0.67	0.096	Acyl-CoA oxidase (ACX3)
1776	Vitvi09g00063	VIT_09s0002g00880	0.75	0.096	Oligouridylate binding protein 1B UBP1B
1777	Vitvi11g01318	VIT_11s0052g01840	1.56	0.096	Diacylglycerol kinase
1778	Vitvi18g00658	VIT_18s0001g09080	-5.07	0.097	No hit
1779	Vitvi14g00185	VIT_14s0060g02340	-2.93	0.097	Heat shock protein 70
1780	Vitvi11g00437	VIT_11s0016g04950	-1.78	0.097	NAD+ diphosphatase
1781	Vitvi01g00662	VIT_00s0225g00130	-1.41	0.097	VviTPS143
1782	Vitvi03g01079	VIT_03s0017g00540	-1.06	0.097	Subtilase
1783	Vitvi05g01202	VIT_05s0029g01220	-0.51	0.097	Unknown protein
1784	Vitvi14g00840	VIT_14s0006g00630	-0.25	0.097	Dehydroascorbate reductase
1785	Vitvi16g01904	VIT_16s0050g00710	0.83	0.097	Unknown protein
1786	Vitvi01g00182	VIT_01s0011g02270	1.15	0.097	VviTPS143
1787	Vitvi02g00411	VIT_02s0025g04500	1.54	0.097	Ran-binding protein 1 RanBP1 domain containing
1788	Vitvi14g02026	VIT_14s0108g01500	-2.79	0.098	APG6/CLPB-P/CLPB3
1789	Vitvi10g00450	VIT_00s0586g00020	-1.46	0.098	Unknown protein
1790	Vitvi05g02044	VIT_05s0029g00110	-1.18	0.098	Unknown protein
1791	Vitvi06g01714	VIT_06s0004g05330	-0.89	0.098	Tropinone reductase
1792	Vitvi14g01440	VIT_14s0068g00850	-0.85	0.098	Potassium transporter (KUP3)
1793	Vitvi03g00533	VIT_03s0063g00050	-0.74	0.098	UDP-glucuronosyl/UDP-glucosyltransferase
1794	Vitvi17g00123	VIT_17s0000g01540	-0.29	0.098	Elongation factor 1-beta
1795	Vitvi14g01239	VIT_14s0083g00070	0.67	0.098	Acclimation of photosynthesis to environment
1796	Vitvi02g01284	VIT_02s0087g00880	0.88	0.098	Nodulin
1797	Vitvi15g00504	VIT_15s0021g00920	1.06	0.098	ATP synthase delta' chain, mitochondrial
1798	Vitvi13g00011	VIT_13s0067g00210	1.11	0.098	Unknown protein
1799	Vitvi07g00520	VIT_07s0005g02540	1.2	0.098	Protoporphyrinogen oxidase (PPOX)
1800	Vitvi18g02237	VIT_18s0001g05960	-1.45	0.099	Nuclear transport factor 2 (NTF2)
1801	Vitvi05g00977	VIT_05s0051g00860	-1.07	0.099	PTAC5 (plastid transcriptionally active5)
1802	Vitvi01g00128	VIT_01s0011g01570	-0.58	0.099	VviTPS143
1803	Vitvi09g01280	VIT_09s0018g01780	1.24	0.099	ACT domain repeat 1 (ACR1) uridylyltransferase
1804	Vitvi11g00186	VIT_11s0016g02280	-2.08	0.1	Glycine dehydrogenase 2
1805	Vitvi17g00911	VIT_17s0000g09230	-1.8	0.1	Leucine-rich repeat family protein
1806	Vitvi12g00404	VIT_12s0059g01040	-1.64	0.1	Unknown protein
1807	Vitvi05g02292	VIT_00s2082g00010	-1.5	0.1	No hit
1808	Vitvi08g01728	VIT_08s0007g06360	-1.46	0.1	Unknown protein
1809	Vitvi04g00327	VIT_04s0008g03750	-1.44	0.1	Translation initiation factor eIF-3 subunit 6
1810	Vitvi17g00807	VIT_17s0000g08260	-1.44	0.1	Kinesin light chain
1811	Vitvi18g00255	VIT_18s0001g02440	-1.15	0.1	Aldehyde dehydrogenase
1812	Vitvi02g00450	VIT_02s0025g04920	-1.14	0.1	Phosphate translocator protein2, Plastidic
1813	Vitvi18g00563	VIT_18s0001g08010	-1.09	0.1	Octicosapeptide/Phox/Bem1p (PB1) domain-containing protein
1814	Vitvi04g00618	VIT_04s0008g06870	-1.01	0.1	Cytochrome b5 domain-containing protein
1815	Vitvi03g00849	VIT_03s0097g00600	-0.95	0.1	Octicosapeptide/Phox/Bem1p (PB1) domain-containing protein
1816	Vitvi13g00451	VIT_13s0019g03000	-0.87	0.1	Heat shock protein 17.6 kDa class I
1817	Vitvi19g00729	VIT_19s0015g01010	-0.66	0.1	Farnesyl diphosphate synthase
1818	Vitvi04g01778	VIT_04s0008g00630	-0.65	0.1	SNF7.2
1819	Vitvi01g01792	VIT_01s0150g00310	-0.38	0.1	Ribosomal protein S27 (ARS27A) 40S
1820	Vitvi10g00728	VIT_10s0003g02790	0.36	0.1	Double-stranded DNA-binding protein
1821	Vitvi01g01776	VIT_01s0150g00160	0.38	0.1	Ubiquinol-cytochrome C reductase iron-sulfur subunit, mitochondrial
1822	Vitvi01g00688	VIT_01s0127g00150	0.49	0.1	VviTPS143
1823	Vitvi17g00451	VIT_17s0000g04890	0.63	0.1	D-aminoacyl-tRNA deacylase GEKO1
1824	Vitvi18g00813	VIT_18s0001g10780	0.63	0.1	Unknown protein
1825	Vitvi18g01243	VIT_18s0001g15600	0.63	0.1	Vacuolar protein sorting 45
1826	Vitvi09g00375	VIT_09s0002g04490	0.81	0.1	PDX1 (pyridoxine biosynthesis 1.3)
1827	Vitvi16g00681	VIT_16s0022g00510	1.04	0.1	Heat shock 22 kDa protein
1828	Vitvi08g00013	VIT_08s0056g00120	1.69	0.1	Ethanolamine-phosphate cytidylyltransferase
1829	Vitvi04g01849	VIT_04s0008g03560	1.81	0.1	Lactoylglutathione lyase
1830	Vitvi03g01316	VIT_03s0017g02380	1.92	0.1	SAR1 (suppressor of auxin resistance1) ( Nup160)
1831	Vitvi19g00573	VIT_19s0090g01240	2.12	0.1	Hydroxyproline-rich glycoprotein VTA1
1832	Vitvi17g00004	VIT_00s0283g00060	3.42	0.1	Unknown protein
1833	Vitvi03g00217	VIT_03s0038g03570	4.08	0.1	Monocopper oxidase SKS5 (SKU5 Similar 5)
1834	Vitvi19g01265	VIT_00s0173g00170	-1.76	0.101	Ribosomal protein S7 30S
1835	Vitvi11g00679	VIT_11s0037g00030	-1.63	0.101	Unknown protein
1836	Vitvi18g01657	VIT_18s0072g00770	-0.79	0.101	fructose-1,6-bisphosphatase, cytosolic
1837	Vitvi07g00241	VIT_07s0104g01250	-0.76	0.101	flavin-containing monooxygenase
1838	Vitvi01g00908	VIT_01s0026g01470	-0.59	0.101	VviTPS143
1839	Vitvi07g00637	VIT_07s0005g03790	-0.27	0.101	Succinyl-CoA ligase beta-chain
1840	Vitvi17g00327	VIT_17s0000g03730	0.51	0.101	NADH dehydrogenase (ubiquinone) 1 beta subcomplex 10
1841	Vitvi06g00420	VIT_06s0004g04200	0.66	0.101	RAB GTPase ARA3
1842	Vitvi07g00145	VIT_07s0104g00160	0.77	0.101	Small nuclear ribonucleoprotein D1
1843	Vitvi10g00372	VIT_00s0181g00180	1.14	0.101	LHCB3 (light-harvesting chlorophyll binding protein 3)
1844	Vitvi02g00496	VIT_00s0555g00050	1.19	0.101	CHCH domain containing protein
1845	Vitvi18g00632	VIT_18s0001g08720	1.46	0.101	CW7 protein
1846	Vitvi14g00440	VIT_14s0030g01910	1.51	0.101	Thioredoxin 1
1847	Vitvi14g02444	VIT_14s0060g00480	-1.46	0.102	S-adenosylmethionine synthetase 1 (SAM1)
1848	Vitvi03g00151	VIT_03s0038g02470	0.35	0.102	Nickel ion transporter
1849	Vitvi08g01847	VIT_08s0007g07730	0.78	0.102	CYP93A1 2-hydroxyisoflavanone synthase
1850	Vitvi18g00594	VIT_18s0001g08280	0.85	0.102	HEN4 (HUA enhancer 4)
1851	Vitvi18g00120	VIT_18s0001g00180	1.14	0.102	Protein kinase
1852	Vitvi12g00303	VIT_12s0028g03610	-2.1	0.103	Cellulase
1853	Vitvi15g00047	VIT_15s0024g00650	0.2	0.103	SWIB complex BAF60b domain-containing protein
1854	Vitvi01g01800	VIT_01s0150g00400	0.45	0.103	Calnexin 1 (CNX1)
1855	Vitvi04g01606	VIT_04s0044g00520	1.85	0.103	BolA
1856	Vitvi04g01694	VIT_04s0044g01320	1.88	0.103	ABCNAP13
1857	Vitvi17g00214	VIT_17s0000g02450	-2.77	0.104	Tubulin beta-6
1858	Vitvi14g01662	VIT_14s0066g00220	-1.28	0.104	Elongation factor EF-Tu RABE1B
1859	Vitvi07g00492	VIT_07s0005g02270	-1.07	0.104	Pto kinase interactor 1
1860	Vitvi07g00599	VIT_07s0005g03350	-1.07	0.104	Malate dehydrogenase, cytosolic
1861	Vitvi07g02050	VIT_07s0130g00410	-0.74	0.104	T-complex protein 1 subunit gamma
1862	Vitvi10g01065	VIT_10s0003g05630	-0.65	0.104	Coatomer subunit epsilon
1863	Vitvi06g01070	VIT_06s0009g01750	-0.61	0.104	ATP-dependent RNA helicase DOB1
1864	Vitvi16g00713	VIT_16s0022g00670	-0.5	0.104	Vacuolar invertase 1, GIN1
1865	Vitvi06g00050	VIT_06s0004g00470	0.38	0.104	Dicarboxylate/tricarboxylate carrier (DTC)
1866	Vitvi10g00781	VIT_10s0003g03300	0.61	0.104	Unknown protein
1867	Vitvi17g00233	VIT_17s0000g02670	0.72	0.104	Transducin protein
1868	Vitvi03g01151	VIT_03s0017g01060	1.48	0.104	Peptidyl-prolyl isomerase FKBP12
1869	Vitvi04g00508	VIT_04s0008g05730	-2.12	0.105	Sucrose-phosphate synthase
1870	Vitvi06g00759	VIT_06s0004g07660	-2.03	0.105	Alanine--glyoxylate aminotransferase 2 2, mitochondrial
1871	Vitvi02g00599	VIT_02s0012g00100	-1.6	0.105	Ribosomal protein L37a (RPL37aB) 60S
1872	Vitvi04g00124	VIT_04s0008g01400	-1.48	0.105	Protein kinase MK6
1873	Vitvi18g01085	VIT_18s0001g13920	-1.14	0.105	Unknown protein
1874	Vitvi04g00537	VIT_04s0008g06040	-1.01	0.105	Aspartate aminotransferase, chloroplast precursor
1875	Vitvi02g00182	VIT_02s0025g02090	-0.85	0.105	Kinesin light chain
1876	Vitvi02g01201	VIT_02s0087g00130	0.68	0.105	Unknown protein
1877	Vitvi15g01049	VIT_15s0046g01680	0.94	0.105	Delta-8 sphingolipid desaturase
1878	Vitvi11g00710	VIT_11s0037g00300	1.34	0.105	Signal recognition particle receptor alpha subunit
1879	Vitvi08g01695	VIT_08s0007g05920	1.58	0.105	UDP-GlcNAc:dolichyl-phosphate GlcNAc-1-phosphate transferase
1880	Vitvi06g00132	VIT_06s0004g01360	-2.01	0.106	Selenoprotein O
1881	Vitvi13g00017	VIT_13s0067g00270	-1.25	0.106	Ribosomal protein P0 (RPP0A) acidic 60S
1882	Vitvi06g01383	VIT_06s0061g01060	-1.01	0.106	Magnesium transporter CorA 10
1883	Vitvi14g00167	VIT_14s0060g02140	0.65	0.106	Rubber elongation factor (REF)
1884	Vitvi18g00580	VIT_18s0001g08180	0.77	0.106	Calcineurin phosphoesterase
1885	Vitvi11g00226	VIT_11s0016g02700	0.97	0.106	IAA-amino acid hydrolase 2 (ILL2)
1886	Vitvi06g00442	VIT_06s0004g04460	0.99	0.106	ALB3 (ALBINO 3)
1887	Vitvi14g00089	VIT_14s0060g01120	1.08	0.106	Pentatricopeptide (PPR) repeat
1888	Vitvi17g00615	VIT_17s0000g06350	1.75	0.106	LHCA4 (Photosystem I light harvesting complex gene 4)
1889	Vitvi18g00263	VIT_18s0001g02610	-2.19	0.107	Caffeic acid methyltransferase
1890	Vitvi05g00040	VIT_05s0077g01990	-1.61	0.107	Epoxide hydrolase 2
1891	Vitvi19g00493	VIT_19s0090g00380	-1.46	0.107	Ubiquitin thioesterase OTU1
1892	Vitvi04g00064	VIT_04s0008g00790	-0.9	0.107	Ribosomal protein L28 (RPL28C) 60S
1893	Vitvi02g01150	VIT_02s0033g01150	-0.78	0.107	Unknown protein
1894	Vitvi10g01582	VIT_10s0071g01160	-0.72	0.107	ferredoxin-thioredoxin reductase
1895	Vitvi18g01978	VIT_18s0041g00430	-0.44	0.107	Patellin-1
1896	Vitvi02g00595	VIT_02s0012g00060	-0.43	0.107	Unknown
1897	Vitvi06g01266	VIT_06s0009g03780	0.77	0.107	Diphthine synthase
1898	Vitvi15g00838	VIT_15s0048g01990	-2.91	0.108	Methyltransferase dehydration-responsive
1899	Vitvi07g02021	VIT_07s0130g00150	-2.26	0.108	Thioesterase family
1900	Vitvi04g00325	VIT_04s0008g03730	-2.15	0.108	4-amino-4-deoxychorismate lyase
1901	Vitvi15g00016	VIT_15s0024g00390	-2.02	0.108	Ribosomal protein L3
1902	Vitvi02g01724	VIT_00s0299g00010	-1.57	0.108	0
1903	Vitvi11g01211	VIT_11s0052g00660	-1.4	0.108	Aldose 1-epimerase
1904	Vitvi02g00335	VIT_02s0025g03620	-0.9	0.108	Glutathione S-transferase 1 GSTT1
1905	Vitvi11g00168	VIT_11s0016g02120	-0.71	0.108	Density-regulated protein DRP1
1906	Vitvi14g01732	VIT_14s0066g00950	-0.6	0.108	Isocitrate dehydrogenase, chloroplast precursor
1907	Vitvi18g01130	VIT_18s0001g14450	-0.51	0.108	Ferredoxin:nadp+ Oxidoreductase PETH
1908	Vitvi18g01664	VIT_18s0072g00860	0.79	0.108	Photosystem I assembly protein Ycf37
1909	Vitvi07g00203	VIT_07s0104g00800	1.45	0.108	Indole-3-acetic acid-amido synthetase GH3.6
1910	Vitvi19g00913	VIT_19s0015g01790	1.55	0.108	Steroid 22-alpha-hydroxylase
1911	Vitvi07g01217	VIT_00s0227g00140	-3.26	0.109	MLO1
1912	Vitvi18g01114	VIT_18s0001g14230	-2.13	0.109	Hexokinase
1913	Vitvi07g00198	VIT_07s0104g00730	-1.41	0.109	Unknown protein
1914	Vitvi08g01896	VIT_08s0007g08370	-0.95	0.109	Ribosomal protein S2 (RPS2D) 40S
1915	Vitvi11g00087	VIT_11s0016g01200	-0.91	0.109	Mob1/phocein
1916	Vitvi05g01621	VIT_05s0094g00750	-0.6	0.109	Stearoyl-CoA 9-desaturase
1917	Vitvi14g01586	VIT_14s0171g00270	-0.5	0.109	COP9 signalosome complex subunit 3
1918	Vitvi06g00348	VIT_06s0004g03450	0.7	0.109	V-type H+-transporting ATPase subunit I
1919	Vitvi04g02179	VIT_00s0338g00020	0.88	0.109	Unknown protein
1920	Vitvi01g02307	VIT_00s0332g00060	1.35	0.109	No hit
1921	Vitvi04g01751	VIT_04s0044g01940	1.39	0.109	Diacylglycerol O-acyltransferase 1
1922	Vitvi10g02335	VIT_00s0480g00030	1.73	0.109	No hit
1923	Vitvi09g01287	VIT_09s0018g01820	1.77	0.109	MKK5
1924	Vitvi18g03048	VIT_18s0117g00130	1.83	0.109	Pi starvation-induced protein
1925	Vitvi19g00261	VIT_19s0014g03190	-3.15	0.11	Unknown protein
1926	Vitvi09g00056	VIT_09s0002g00770	-2.14	0.11	2OG-Fe(II) oxygenase
1927	Vitvi02g00224	VIT_02s0025g02550	-2.04	0.11	Late embryogenesis abundant protein
1928	Vitvi17g01072	VIT_17s0000g00580	-0.97	0.11	Calmodulin-7 (CAM7)
1929	Vitvi18g00523	VIT_18s0001g07590	-0.72	0.11	Argininosuccinate lyase
1930	Vitvi11g01244	VIT_11s0052g00980	-0.29	0.11	Yip1 domain , member 6
1931	Vitvi03g00022	VIT_03s0038g00290	0.39	0.11	V-type H+-transporting ATPase subunit I
1932	Vitvi13g00110	VIT_13s0067g01890	0.65	0.11	Glycosyl hydrolase family 85
1933	Vitvi16g01356	VIT_16s0098g01100	0.73	0.11	Ribosomal protein L24 60S
1934	Vitvi07g03002	VIT_00s0193g00160	1.33	0.11	No hit
1935	Vitvi02g00678	VIT_02s0012g01100	1.5	0.11	Protein phosphatase 2C POLTERGEIST-like 1
1936	Vitvi04g02205	VIT_04s0044g00220	2.15	0.11	Monooxygenase
1937	Vitvi06g00617	VIT_06s0004g06320	-2.77	0.111	Anthranilate synthase component I-1, chloroplast precursor
1938	Vitvi10g00209	VIT_00s0187g00040	-1.75	0.111	Cystatin
1939	Vitvi03g00304	VIT_03s0038g04570	-1.13	0.111	ADP-glucose pyrophosphorylase large subunit 1
1940	Vitvi18g00736	VIT_18s0001g09960	0.51	0.111	Mannose-P-dolichol utilization defect 1 protein
1941	Vitvi14g01860	VIT_14s0066g02310	1.82	0.111	ABC transporter B member 11
1942	Vitvi15g01147	VIT_15s0046g03030	-0.75	0.112	Anthranilate phosphoribosyltransferase
1943	Vitvi10g00506	VIT_10s0003g00360	-0.66	0.112	Guanylate-binding
1944	Vitvi11g00963	VIT_11s0065g00850	1.4	0.112	Unknown protein
1945	Vitvi14g01375	VIT_14s0068g00030	2.14	0.112	feronia receptor-like kinase
1946	Vitvi19g00189	VIT_19s0014g02210	-0.92	0.113	Proteasome
1947	Vitvi03g00414	VIT_03s0063g01470	-0.65	0.113	Steroid nuclear receptor, ligand-binding
1948	Vitvi06g00280	VIT_06s0004g02840	-0.59	0.113	Ribosomal protein L12 (RPL12C) 60S
1949	Vitvi13g01323	VIT_13s0067g02430	-0.5	0.113	R protein MLA10
1950	Vitvi02g01768	VIT_00s0204g00220	-0.32	0.113	0
1951	Vitvi01g00255	VIT_01s0011g03200	1.41	0.113	VviTPS143
1952	Vitvi14g00561	VIT_14s0081g00710	-4.36	0.114	Unknown protein
1953	Vitvi19g00241	VIT_19s0014g02920	-1.61	0.114	Pentatricopeptide (PPR) repeat-containing
1954	Vitvi08g01539	VIT_08s0007g04170	-0.43	0.114	Pyruvate kinase, cytosolic isozyme
1955	Vitvi14g01178	VIT_14s0006g02820	-0.37	0.114	Mannose-6-phosphate isomerase
1956	Vitvi07g00046	VIT_07s0141g00220	0.72	0.114	Unfertilized embryo sac 12 UNE12
1957	Vitvi08g01082	VIT_08s0040g02490	0.99	0.114	RAB GTPase ARA3
1958	Vitvi19g01853	VIT_19s0014g01900	1.42	0.114	Protein transport protein Sec24
1959	Vitvi14g01035	VIT_14s0006g02080	-0.9	0.115	S locus-linked protein SLL2
1960	Vitvi03g00332	VIT_03s0063g02550	0.3	0.115	NADH dehydrogenase (ubiquinone) Fe-S protein 8
1961	Vitvi17g00254	VIT_17s0000g02910	0.89	0.115	Unknown protein
1962	Vitvi04g01689	VIT_04s0044g01280	0.96	0.115	Beta-1,3-glucan synthase
1963	Vitvi07g00690	VIT_07s0005g04400	1.64	0.115	Photosystem II reaction centre W (PsbW)
1964	Vitvi04g02246	VIT_04s0044g01000	2.13	0.115	Pectinesterase family
1965	Vitvi01g01821	VIT_01s0150g00620	2.27	0.115	Unknown protein
1966	Vitvi11g00550	VIT_11s0118g00260	-0.85	0.116	Multimeric translocon complex in the outer envelope membrane 132 TOC132
1967	Vitvi05g01639	VIT_05s0094g00930	-0.62	0.116	Phosphoglucomutase/phosphomannomutase C terminal
1968	Vitvi12g02502	VIT_12s0057g01160	-0.55	0.116	AarF domain containing kinase
1969	Vitvi02g01681	VIT_00s1286g00010	-0.28	0.116	0
1970	Vitvi16g01391	VIT_16s0098g01580	0.25	0.116	Heat shock protein 70
1971	Vitvi19g00794	VIT_19s0015g01540	0.68	0.116	2-hydroxyacyl-CoA lyase 1
1972	Vitvi08g01889	VIT_08s0007g08300	0.97	0.116	Calcium-dependent protein kinase 32 CPK32
1973	Vitvi13g01724	VIT_13s0064g00800	1.05	0.116	No hit
1974	Vitvi02g00111	VIT_02s0025g01250	1.07	0.116	SEH1H (SEH1H)
1975	Vitvi02g00213	VIT_02s0025g02430	1.42	0.116	Carbon-carbon lyase
1976	Vitvi14g01263	VIT_14s0083g00300	1.55	0.116	RNA polymerase sigma factor
1977	Vitvi18g00452	VIT_18s0001g06500	-1.63	0.117	Unknown protein
1978	Vitvi01g00120	VIT_01s0011g01490	-1.05	0.117	VviTPS143
1979	Vitvi07g00414	VIT_07s0005g01460	-1.54	0.118	Dipeptidyl aminopeptidases/acylaminoacyl-peptidases
1980	Vitvi03g00541	VIT_03s0180g00030	-1.31	0.118	Calcium-binding protein
1981	Vitvi10g00761	VIT_10s0003g03150	-0.72	0.118	Ribosomal protein L18A (RPL18aB) 60S
1982	Vitvi13g00541	VIT_13s0019g03680	-0.72	0.118	Unknown protein
1983	Vitvi09g00555	VIT_09s0002g06370	-0.5	0.118	Trafficking protein particle complex protein 2
1984	Vitvi08g01231	VIT_08s0007g00710	0.88	0.118	Unknown
1985	Vitvi05g00410	VIT_05s0020g02540	1.38	0.118	Endo-1,3;1,4-beta-D-glucanase precursor
1986	Vitvi10g01887	VIT_10s0003g04020	-2.23	0.119	CBL- interacting protein kinase 23
1987	Vitvi11g00255	VIT_11s0016g03010	-1.7	0.119	Glutamate carboxypeptidase 2
1988	Vitvi03g00150	VIT_03s0038g02460	-1.46	0.119	CDP-diacylglycerol--inositol 3-phosphatidyltransferase 1
1989	Vitvi06g00051	VIT_06s0004g00480	-1.4	0.119	Tubulin alpha
1990	Vitvi08g01574	VIT_08s0007g04530	-1.05	0.119	Carotene hydroxylase Epsilon-ring
1991	Vitvi06g01313	VIT_06s0061g00410	-0.88	0.119	ABC transporter F member 2
1992	Vitvi06g00646	VIT_06s0004g06640	-0.56	0.119	PDX1 (pyridoxine biosynthesis 1.3)
1993	Vitvi01g00023	VIT_01s0011g00210	0.48	0.119	VviTPS143
1994	Vitvi03g00476	VIT_03s0063g00850	0.94	0.119	RNA-binding protein 47B (ATRBP47B)
1995	Vitvi06g01476	VIT_06s0080g00320	-1.89	0.12	Esterase/lipase/thioesterase
1996	Vitvi13g00280	VIT_13s0019g00910	-0.97	0.12	Ubiquitin-conjugating enzyme 13 (UBC13), E2
1997	Vitvi10g00934	VIT_10s0003g04880	-0.35	0.12	Ferredoxin:nadp+ Oxidoreductase PETH
1998	Vitvi00g01382	VIT_00s2576g00010	0.57	0.12	Pentatricopeptide (PPR) repeat-containing protein
[truncated: 2,854 more rows]

## Sheet: Tab. S2 - Sub-cellular plastid
Supplemental Table S2. Proteins targeted to the plastid using three different bioinformatic tools: (A) DeepLoc 1.0, (B) Predotar and (C) TargetP 2.0.
	V3_ID	V1_ID	LogFC	adjPvalue	Functional_anotation	Predicted localization
1	Vitvi10g00232	VIT_00s0194g00270	-6.64	0	\RNA-binding protein P67, Chloroplast\""	Plastid
2	Vitvi02g00498	VIT_00s0323g00040	-6.64	0	Unknown protein	Plastid
3	Vitvi01g00250	VIT_01s0011g03120	-6.64	0	VviTPS143	Plastid
4	Vitvi01g01058	VIT_01s0182g00050	-6.64	0	VviTPS143	Plastid
5	Vitvi02g00665	VIT_02s0012g00980	-6.64	0	\ferredoxin-6, chloroplast precursor\""	Plastid
6	Vitvi03g00029	VIT_03s0038g00380	-6.64	0	Xylulose kinase	Plastid
7	Vitvi03g01639	VIT_03s0088g00400	-6.64	0	Tubulin alpha-6 chain	Plastid
8	Vitvi04g01230	VIT_04s0023g01210	-6.64	0	\Geranylgeranyl pyrophosphate synthetase 1, chloroplast precursor\""	Plastid
9	Vitvi05g01276	VIT_05s0062g00430	-6.64	0	UDP-glucose:flavonoid 7-O-glucosyltransferase	Plastid
10	Vitvi05g01291	VIT_05s0062g00630	-6.64	0	UDP-glucose transferase (UGT75B2)	Plastid
11	Vitvi05g01317	VIT_05s0062g00830	-6.64	0	Ribosomal protein S1	Plastid
12	Vitvi05g01590	VIT_05s0094g00420	-6.64	0	Endosperm defective 1 EDE1	Plastid
13	Vitvi06g00211	VIT_06s0004g02070	-6.64	0	GTP-binding protein engA	Plastid
14	Vitvi07g00527	VIT_07s0005g02610	-6.64	0	Preprotein translocase secA subunit	Plastid
15	Vitvi08g01239	VIT_08s0007g00780	-6.64	0	One helix protein (OHP)	Plastid
16	Vitvi08g01915	VIT_08s0007g08540	-6.64	0	Mg-chelatase subunit XANTHA-F	Plastid
17	Vitvi09g00549	VIT_09s0002g06280	-6.64	0	Aspartate-glutamate racemase	Plastid
18	Vitvi09g01473	VIT_09s0054g01770	-6.64	0	Oxidoreductase/ transcriptional repressor	Plastid
19	Vitvi10g01366	VIT_10s0042g01020	-6.64	0	Isochorismatase	Plastid
20	Vitvi11g00783	VIT_11s0037g00780	-6.64	0	Serine carboxypeptidase II	Plastid
21	Vitvi11g00903	VIT_11s0065g00150	-6.64	0	Glycogen synthase	Plastid
22	Vitvi12g01900	VIT_12s0034g02180	-6.64	0	Aminomethyltransferase	Plastid
23	Vitvi12g00421	VIT_12s0059g01160	-6.64	0	Unknown protein	Plastid
24	Vitvi13g00242	VIT_13s0019g00010	-6.64	0	Sulfate transporter 4.2	Plastid
25	Vitvi13g02419	VIT_13s0019g01030	-6.64	0	Binding	Plastid
26	Vitvi14g01777	VIT_14s0066g01380	-6.64	0	Calcium homeostasis regulator CHoR1	Plastid
27	Vitvi14g01826	VIT_14s0066g01900	-6.64	0	ferredoxin thioredoxin reductase catalytic beta chain	Plastid
28	Vitvi16g01127	VIT_16s0050g01430	-6.64	0	Ornithine cyclodeaminase	Plastid
29	Vitvi18g00293	VIT_18s0001g03190	-6.64	0	Glutaredoxin 2	Plastid
30	Vitvi18g01970	VIT_18s0041g00350	-6.64	0	Dienelactone hydrolase	Plastid
31	Vitvi18g01670	VIT_18s0072g00940	-6.64	0	\Histidinol-phosphate aminotransferase, chloroplast precursor\""	Plastid
32	Vitvi19g00005	VIT_19s0014g00070	-6.64	0	Solanesyl diphosphate synthase	Plastid
33	Vitvi19g00009	VIT_19s0014g00100	-6.64	0	Chalcone isomerase 3	Plastid
34	Vitvi19g00655	VIT_19s0015g00140	-6.64	0	Ribosomal protein S10 30S	Plastid
35	Vitvi19g01471	VIT_19s0027g00130	-6.64	0	\Translation initiation factor IF-2, chloroplast\""	Plastid
36	Vitvi19g01734	VIT_19s0085g00830	-6.64	0	Ent-kaurene synthase	Plastid
37	Vitvi06g00513	VIT_06s0004g05180	-2.17	0	\Ribulose bisphosphate carboxylase/oxygenase activase, chloroplast\""	Plastid
38	Vitvi10g00154	VIT_00s0399g00060	6.64	0	Alternative oxidase / immutans protein (IM)	Plastid
39	Vitvi09g02050	VIT_00s0606g00010	6.64	0	No hit	Plastid
40	Vitvi03g00426	VIT_03s0063g01380	6.64	0	MORC family CW-type zinc finger	Plastid
41	Vitvi05g00401	VIT_05s0020g02460	6.64	0	Cobalt ion transporter	Plastid
42	Vitvi06g01961	VIT_06s0080g00450	6.64	0	Calcium-binding protein CML	Plastid
43	Vitvi08g00761	VIT_08s0058g00410	6.64	0	ferritin 1 (FER1)	Plastid
44	Vitvi12g00151	VIT_12s0028g01740	6.64	0	DNAJ heat shock N-terminal domain-containing protein	Plastid
45	Vitvi12g00184	VIT_12s0028g02170	6.64	0	ATP synthase protein I	Plastid
46	Vitvi12g00319	VIT_12s0028g03830	6.64	0	Thioredoxin M-type 2	Plastid
47	Vitvi16g01800	VIT_16s0022g00960	6.64	0	Invertase/pectin methylesterase inhibitor	Plastid
48	Vitvi17g00276	VIT_17s0000g03200	6.64	0	Unknown protein	Plastid
49	Vitvi17g00938	VIT_17s0000g09490	6.64	0	Quinolinate synthase	Plastid
50	Vitvi19g00504	VIT_19s0090g00480	6.64	0	ATP synthase gamma chain 1t (ATPC1)	Plastid
51	Vitvi14g00971	VIT_14s0006g01580	6.64	0	unknown	plastid
52	Vitvi04g00580	VIT_04s0008g06470	-6.64	0	Cysteinyl-tRNA synthetase	cTP
53	Vitvi10g00252	VIT_00s0259g00190	6.64	0	Nudix hydrolase 2	cTP
54	Vitvi15g00690	VIT_15s0048g00370	-6.64	0.001	\Transketolase, chloroplast precursor\""	Plastid
55	Vitvi12g01968	VIT_12s0035g00270	-2.94	0.001	\ferredoxin, chloroplast (PETF)\""	Plastid
56	Vitvi07g01783	VIT_07s0031g00980	-2.63	0.001	Aspartate aminotransferase	Plastid
57	Vitvi09g00192	VIT_09s0002g02310	-1.96	0.001	Metallo-beta-lactamase	Plastid
58	Vitvi16g02073	VIT_16s0098g01280	-1.85	0.001	Rhodanese domain-containing protein	Plastid
59	Vitvi08g01245	VIT_08s0007g00840	-1.74	0.001	\Ribulose bisphosphate carboxylase/oxygenase activase, chloroplast\""	Plastid
60	Vitvi01g01779	VIT_01s0150g00190	-1.62	0.001	Transaldolase	Plastid
61	Vitvi17g00629	VIT_17s0000g06450	-1.53	0.001	\Ribulose-phosphate 3-epimerase, chloroplast precursor\""	Plastid
62	Vitvi14g00066	VIT_14s0060g00820	-1.51	0.001	3-beta hydroxysteroid dehydrogenase	Plastid
63	Vitvi05g01547	VIT_05s0102g01210	1.27	0.001	TGD2 (trigalactosyldiacylglycerol2)	Plastid
64	Vitvi18g01226	VIT_18s0001g15450	1.71	0.001	Alcohol dehydrogenase 3	Plastid
65	Vitvi16g00311	VIT_16s0013g00620	1.86	0.001	Methionine sulfoxide reductase A	Plastid
66	Vitvi18g00964	VIT_18s0001g12510	1.91	0.001	5' nucleotidase	Plastid
67	Vitvi07g01934	VIT_07s0031g02630	1.99	0.001	Aldehyde dehydrogenase	Plastid
68	Vitvi02g01762	VIT_00s0204g00170	2.21	0.001	0	Plastid
69	Vitvi12g00405	VIT_12s0059g01060	2.7	0.001	Hydroperoxide lyase (HPL1)	Plastid
70	Vitvi17g00608	VIT_17s0000g06280	2.83	0.001	Geranylgeranyl reductase	Plastid
71	Vitvi06g00158	VIT_06s0004g01510	3.07	0.001	Lipoxygenase (LOX2)	Plastid
72	Vitvi07g02003	VIT_07s0031g03200	3.14	0.001	ferrochelatase II	Plastid
73	Vitvi01g01575	VIT_01s0010g02880	3.69	0.001	VviTPS143	Plastid
74	Vitvi05g01544	VIT_05s0102g01180	-2.87	0.002	Hydroxyacylglutathione hydrolase 2	Plastid
75	Vitvi18g00111	VIT_18s0001g00060	-2.38	0.002	\1,4-alpha-glucan branching enzyme, chloroplast precursor\""	Plastid
76	Vitvi17g00320	VIT_17s0000g03690	-1.43	0.002	\Ribulose-1,5-bisphophate carboxylase/oxygenase small subunit\""	Plastid
77	Vitvi18g00068	VIT_18s0122g00960	-1.15	0.002	\Glyceraldehyde-3-phosphate dehydrogenase B, chloroplast precursor\""	Plastid
78	Vitvi05g01347	VIT_05s0062g01110	1.55	0.002	Sodium symporter	Plastid
79	Vitvi03g00374	VIT_03s0063g02030	1.62	0.002	4-hydroxy-3-methylbut-2-enyl diphosphate reductase	Plastid
80	Vitvi18g02434	VIT_18s0089g01420	1.95	0.002	\Hydrolase, alpha/beta fold\""	Plastid
81	Vitvi07g00066	VIT_00s0179g00300	0.96	0.002	MPBQ/MSBQ methyltransferase 2	plastid
	Vitvi14g00338	VIT_14s0030g00650	-1.75	0.002	Shikimate dehydrogenase
82	Vitvi05g00350	VIT_05s0020g01840	-1.26	0.003	\3,8-divinyl protochlorophyllide a 8-vinyl reductase\""	Plastid
83	Vitvi13g01649	VIT_13s0064g00160	1.3	0.003	Unknown protein	Plastid
84	Vitvi19g00460	VIT_19s0177g00320	1.68	0.003	Apolipoprotein D	Plastid
85	Vitvi17g00044	VIT_17s0000g00400	1.99	0.003	Phosphate carrier protein	plastid
86	Vitvi04g02288	VIT_00s0759g00010	-4.64	0.004	Protein serine/threonine phosphatase	Plastid
87	Vitvi13g00147	VIT_13s0067g02450	-2.66	0.004	Uroporphyrinogen decarboxylase	Plastid
88	Vitvi06g00522	VIT_06s0004g05280	-2.32	0.004	Tropinone reductase	Plastid
89	Vitvi03g00482	VIT_03s0063g00770	-1.88	0.004	Carboxyesterase 12; CXE12	Plastid
90	Vitvi14g01424	VIT_14s0068g00680	-1.59	0.004	\Glyceraldehyde-3-phosphate dehydrogenase A, chloroplast precursor\""	Plastid
91	Vitvi07g01275	VIT_00s0207g00210	1.43	0.004	Photosystem II PsbO protein	Plastid
92	Vitvi05g00372	VIT_05s0020g02130	1.69	0.004	\1-deoxy-D-xylulose-5-phosphate synthase, chloroplast precursor\""	Plastid
93	Vitvi02g01364	VIT_02s0025g02470	2.25	0.004	Unknown protein	Plastid
94	Vitvi14g02021	VIT_14s0108g01440	2.38	0.004	Unknown protein	Plastid
95	Vitvi19g01741	VIT_19s0085g00880	-1.3	0.004	Succinate-semialdehyde dehydrogenase (SSADH1)	plastid
96	Vitvi05g00403	VIT_05s0020g02480	-3.23	0.005	Glutamine synthetase	Plastid
97	Vitvi08g00142	VIT_08s0056g01640	-1.89	0.005	3-isopropylmalate dehydratase large subunit 2	Plastid
98	Vitvi15g00734	VIT_15s0048g00810	-1.75	0.005	Pentatricopeptide (PPR) repeat-containing protein	Plastid
99	Vitvi09g00395	VIT_09s0002g04750	0.69	0.005	MAR binding filament-like protein 1 MFP1	Plastid
100	Vitvi08g01577	VIT_08s0007g04550	1.56	0.005	NCS1 nucleoside transporter family protein	Plastid
101	Vitvi18g00445	VIT_18s0001g06370	2.02	0.005	\L-ascorbate peroxidase, chloroplast\""	Plastid
102	Vitvi04g01175	VIT_04s0023g00600	2.25	0.005	Isopentenyl diphosphate isomerase 2	Plastid
103	Vitvi02g00915	VIT_02s0109g00080	-3.04	0.006	Phosphoribulokinase	Plastid
104	Vitvi06g00339	VIT_06s0004g03360	-2.56	0.006	Carbamoyl phosphate synthase large subunit	Plastid
105	Vitvi04g00100	VIT_04s0008g01190	-1.82	0.006	UDP-sulfoquinovose synthase SQD1	Plastid
106	Vitvi05g00606	VIT_05s0020g04430	0.71	0.006	MPBQ/MSBQ methyltransferase 1	Plastid
107	Vitvi05g01380	VIT_05s0124g00020	0.95	0.006	Isocitrate lyase	Plastid
108	Vitvi18g02655	VIT_18s0001g09410	1.23	0.006	No hit	Plastid
109	Vitvi14g00284	VIT_14s0128g00050	1.27	0.006	Thylakoid lumenal 18.3 kDa protein	Plastid
110	Vitvi15g00701	VIT_15s0048g00480	1.49	0.006	Pectinesterase inhibitor	Plastid
111	Vitvi19g00308	VIT_19s0014g03850	1.53	0.006	\Cytochrome B6-F complex iron-sulfur subunit, PETC\""	Plastid
112	Vitvi02g01433	VIT_02s0154g00050	1.56	0.006	Glycosyl hydrolase family 5	Plastid
113	Vitvi16g01053	VIT_16s0050g00600	1.61	0.006	Unknown protein	Plastid
114	Vitvi02g00773	VIT_02s0012g02050	1.86	0.006	PAP/fibrillin family	Plastid
115	Vitvi17g00163	VIT_17s0000g01950	2.12	0.006	Dihydropyrimidine dehydrogenase	Plastid
116	Vitvi05g00781	VIT_05s0049g01360	2.19	0.006	HrBP1-1 PAP/fibrillin family	Plastid
117	Vitvi07g01279	VIT_00s0207g00270	4.87	0.006	Thioredoxin family	Plastid
118	Vitvi19g00229	VIT_19s0014g02790	-1.58	0.006	Unknown protein	plastid
119	Vitvi11g00298	VIT_11s0016g03510	-3.87	0.007	Elongation factor Ts	Plastid
120	Vitvi11g01048	VIT_11s0078g00310	-3.46	0.007	Isoamylase-type starch-debranching enzyme 1	Plastid
121	Vitvi17g00928	VIT_17s0000g09370	-1.74	0.007	Elongation factor EF-Tu RABE1B	Plastid
122	Vitvi06g00032	VIT_06s0004g00240	-1.59	0.007	Chaperonin GroEL	Plastid
123	Vitvi12g00198	VIT_12s0028g02340	-1.26	0.007	Ketol-acid reductoisomerase	Plastid
124	Vitvi01g00502	VIT_01s0011g05860	-1.14	0.007	VviTPS143	Plastid
125	Vitvi05g01327	VIT_05s0062g00940	1.17	0.007	Trigalactosyldiacylglycerol	Plastid
126	Vitvi04g00313	VIT_04s0008g03600	1.35	0.007	Tocopherol cyclase	Plastid
127	Vitvi13g00107	VIT_13s0067g01840	1.91	0.007	ferritin	Plastid
128	Vitvi04g00221	VIT_04s0008g02560	2.31	0.007	AarF domain containing kinase	Plastid
129	Vitvi11g00130	VIT_11s0016g01720	-3.18	0.008	Threonine synthase	Plastid
130	Vitvi03g00770	VIT_03s0088g01040	-3.07	0.008	Aminotransferase AGD2	Plastid
131	Vitvi18g02321	VIT_18s0001g03660	-1.97	0.008	Aspartokinase-homoserine dehydrogenase	Plastid
132	Vitvi08g01085	VIT_08s0040g02540	-1.76	0.008	Diaminopimelate epimerase	Plastid
133	Vitvi01g00928	VIT_01s0026g01630	-1.44	0.008	VviTPS143	Plastid
134	Vitvi02g00684	VIT_02s0012g01170	-1.15	0.008	Pyruvate kinase	Plastid
135	Vitvi11g00926	VIT_11s0065g00360	-0.89	0.008	\Acetyl-CoA carboxylase, biotin carboxylase subunit (CAC2)\""	Plastid
136	Vitvi17g00407	VIT_17s0000g04490	-0.62	0.008	Extracellular Ca2+ sensing receptor	Plastid
137	Vitvi12g00141	VIT_12s0028g01600	0.7	0.008	FtsH protease (VAR2)	Plastid
138	Vitvi02g00795	VIT_02s0012g02240	1.13	0.008	Unknown protein	Plastid
139	Vitvi18g01431	VIT_18s0164g00030	1.81	0.008	\ATP synthase delta chain, chloroplast precursor\""	Plastid
140	Vitvi09g00627	VIT_09s0002g07110	2.35	0.008	KEG (keep on going)	Plastid
141	Vitvi08g02346	VIT_08s0007g06480	2.49	0.008	Unknown protein	Plastid
142	Vitvi06g00233	VIT_06s0004g02370	-3.43	0.008	Cinnamyl alcohol dehydrogenase	plastid
143	Vitvi02g00030	VIT_02s0025g00340	1.11	0.008	\Monodehydroascorbate reductase, chloroplast precursor\""	cTP
144	Vitvi15g00845	VIT_15s0048g02080	-2.08	0.009	\Signal recognition particle receptor protein, chloroplast (FTSY)\""	Plastid
145	Vitvi13g00507	VIT_13s0019g03350	-1.83	0.009	\Sedoheptulose-1,7-bisphosphatase (SBPase), Chloroplast\""	Plastid
146	Vitvi07g00178	VIT_07s0104g00510	-1.71	0.009	MRNA-binding protein precursor	Plastid
147	Vitvi05g00169	VIT_05s0077g00450	-1.52	0.009	Ribosomal protein S1 30S	Plastid
148	Vitvi19g01880	VIT_19s0014g02890	-1.22	0.009	Thioredoxin M-type 2	Plastid
149	Vitvi08g01216	VIT_08s0007g00530	-0.99	0.009	3-beta hydroxysteroid dehydrogenase/isomerase protein	Plastid
150	Vitvi04g01700	VIT_04s0044g01410	0.84	0.009	Photosystem I reaction center subunit N (PSAN)	Plastid
151	Vitvi09g00489	VIT_09s0002g05710	1.62	0.009	ATP:ADP antiporter	Plastid
152	Vitvi07g00450	VIT_07s0005g01830	1.85	0.009	Unknown protein	Plastid
153	Vitvi18g01080	VIT_18s0001g13870	-2.46	0.009	Calmodulin binding protein	plastid
154	Vitvi08g01456	VIT_08s0007g03270	1.97	0.009	SOUL heme-binding protein	plastid
155	Vitvi04g01421	VIT_04s0023g03010	-2.05	0.01	\fructose-bisphosphate aldolase, chloroplast precursor\""	Plastid
156	Vitvi06g00723	VIT_06s0004g07380	-2.19	0.011	Acyl-carrier protein S-malonyltransferase	Plastid
157	Vitvi11g01273	VIT_11s0052g01390	-1.86	0.011	Adenosylmethionine-8-amino-7- oxononanoate aminotransferase	Plastid
158	Vitvi09g00322	VIT_09s0002g03930	-1.37	0.011	Chaperonin GroEL	Plastid
159	Vitvi17g01446	VIT_17s0000g05230	0.42	0.011	Unknown protein	Plastid
160	Vitvi07g00737	VIT_07s0005g04900	2.08	0.011	Unknown protein	Plastid
161	Vitvi05g01566	VIT_05s0094g00100	2.13	0.011	Peptidylprolyl isomerase	Plastid
162	Vitvi03g01314	VIT_03s0017g02360	2.49	0.011	AarF domain containing kinase	Plastid
163	Vitvi05g00612	VIT_05s0020g04480	-1.29	0.012	Pyruvate kinase	Plastid
164	Vitvi05g01660	VIT_05s0094g01110	-0.7	0.012	Acetolactate synthase small subunit	Plastid
165	Vitvi10g01554	VIT_10s0071g00940	0.66	0.012	Oligopeptidase B	Plastid
166	Vitvi18g00261	VIT_18s0001g02550	-3.79	0.013	\Delta-aminolevulinic acid dehydratase, chloroplast precursor\""	Plastid
167	Vitvi08g01795	VIT_08s0007g07200	-1.23	0.013	Tocotrienol/plastoquinone prenyltransferase	Plastid
168	Vitvi03g01252	VIT_03s0017g01930	-1.06	0.013	CYP97B2	Plastid
169	Vitvi18g00963	VIT_18s0001g12500	1.09	0.013	Unknown protein	Plastid
170	Vitvi18g02973	VIT_18s0072g00380	1.34	0.013	Abscisic stress ripening protein 2 (ASR2)	Plastid
171	Vitvi02g00750	VIT_02s0012g01900	1.77	0.013	3-beta hydroxysteroid dehydrogenase	Plastid
172	Vitvi14g01763	VIT_14s0066g01210	2.77	0.013	\Carbonic anhydrase, chloroplast precursor\""	Plastid
297	Vitvi04g00164	VIT_04s0008g01910	-3.11	0.013	ferredoxin-related	Plastid
1054	Vitvi04g00164	VIT_04s0008g01910	-3.11	0.013	ferredoxin-related
173	Vitvi01g01311	VIT_01s0010g00680	-2.74	0.014	VviTPS143	Plastid
174	Vitvi12g00515	VIT_12s0059g02250	-2.62	0.014	Ribosomal protein L6	Plastid
175	Vitvi18g02706	VIT_18s0001g11140	-1.12	0.014	\Peptidase S9, prolyl oligopeptidase\""	Plastid
176	Vitvi19g01692	VIT_19s0085g00380	-0.9	0.014	Phosphoglycerate kinase	Plastid
177	Vitvi12g01819	VIT_12s0034g01210	0.82	0.014	PAP/fibrillin family	Plastid
178	Vitvi18g02184	VIT_18s0001g06900	1.56	0.014	Unknown protein	Plastid
179	Vitvi02g00633	VIT_02s0012g00530	2.03	0.014	Ribose-phosphate pyrophosphokinase 1	Plastid
180	Vitvi04g01336	VIT_04s0023g02150	4.68	0.014	Phosphatidic acid phosphatase / PAP2	Plastid
181	Vitvi06g01644	VIT_06s0004g02380	-1.12	0.014	Cinnamyl alcohol dehydrogenase	plastid
182	Vitvi06g00372	VIT_06s0004g03690	-1.39	0.015	Glutathione S-transferase GSTO1	Plastid
183	Vitvi14g00233	VIT_14s0128g00800	-1.39	0.015	Pentatricopeptide (PPR) repeat-containing protein	Plastid
184	Vitvi08g01162	VIT_08s0040g03320	-1.21	0.015	Glutamate N-acetyltransferase	Plastid
185	Vitvi14g01246	VIT_14s0083g00110	-1.14	0.015	Allene oxide cyclase	Plastid
186	Vitvi13g01650	VIT_13s0064g00170	-0.84	0.015	Ribosomal protein L1	Plastid
187	Vitvi08g01455	VIT_08s0007g03250	-0.67	0.015	Unknown protein	Plastid
188	Vitvi18g02496	VIT_18s0001g00190	0.72	0.015	Cell division protease FtsH	Plastid
189	Vitvi08g01360	VIT_08s0007g02190	1.21	0.015	LHCB4 chlorophyll A-B binding protein CP29	Plastid
190	Vitvi16g01365	VIT_16s0098g01200	1.24	0.015	6-phosphogluconolactonase	Plastid
191	Vitvi03g01088	VIT_03s0017g00640	1.28	0.015	Oxoglutarate/malate translocator DIT2.1	Plastid
192	Vitvi05g01324	VIT_05s0062g00890	1.28	0.015	\Alpha-glucan water dikinase isoform 3, Chloroplast\""	Plastid
193	Vitvi08g01556	VIT_08s0007g04340	1.64	0.015	Peptidylprolyl isomerase	Plastid
194	Vitvi01g00590	VIT_01s0137g00220	1.69	0.015	VviTPS143	Plastid
195	Vitvi07g02602	VIT_07s0191g00220	1.76	0.015	Unknown protein	Plastid
196	Vitvi13g01242	VIT_00s0250g00020	-2.01	0.016	Protein tyrosine phosphatase	Plastid
197	Vitvi14g01968	VIT_14s0108g00940	-1.99	0.016	Glycogen synthase	Plastid
198	Vitvi17g00012	VIT_17s0000g00030	-1.41	0.016	Substrate carrier family mitochondrial	Plastid
199	Vitvi05g00279	VIT_05s0020g01140	-1.37	0.016	Ribosomal protein L18	Plastid
200	Vitvi04g00974	VIT_04s0043g00380	-1.03	0.016	Unknown protein	Plastid
201	Vitvi13g01749	VIT_13s0064g01080	2.4	0.016	\Thylakoid lumenal 19 kDa protein, chloroplast precursor\""	Plastid
202	Vitvi12g00475	VIT_12s0059g01810	2.44	0.016	Photosystem II psbZ	Plastid
203	Vitvi15g00854	VIT_15s0048g02190	3.98	0.016	PAP/fibrillin family	Plastid
204	Vitvi15g01490	VIT_15s0048g00350	-2.73	0.017	\3-phosphoshikimate 1-carboxyvinyltransferase, chloroplast precursor\""	Plastid
205	Vitvi06g00115	VIT_06s0004g01220	-1.92	0.017	PAP/fibrillin family	Plastid
206	Vitvi02g01713	VIT_00s0551g00010	-1.4	0.017	0	Plastid
207	Vitvi15g01619	VIT_15s0046g01090	0.76	0.017	Hydroxyproline-rich glycoprotein	Plastid
208	Vitvi07g02059	VIT_07s0130g00480	0.87	0.017	Unknown protein	Plastid
209	Vitvi12g02485	VIT_12s0057g00630	1.36	0.017	LHCB2.1 (Photosystem II light harvesting complex gene 2.1)	Plastid
	Vitvi15g01490	VIT_15s0048g00350	-2.73	0.017	3-phosphoshikimate 1-carboxyvinyltransferase, chloroplast precursor
210	Vitvi05g00795	VIT_05s0049g01480	-2.58	0.018	\Ribosomal protein L28, chloroplast (CL28) 50S\""	Plastid
211	Vitvi15g01088	VIT_15s0046g02160	-2.15	0.018	Proline iminopeptidase	Plastid
212	Vitvi10g00111	VIT_10s0116g01910	-2.14	0.018	ABC transporter I member 15	Plastid
213	Vitvi04g01611	VIT_04s0044g00550	-2.06	0.018	Carbamoyl phosphate synthetase small subunit	Plastid
214	Vitvi18g02073	VIT_18s0041g01280	-2.02	0.018	\Adenylate kinase, chloroplast\""	Plastid
215	Vitvi14g02011	VIT_14s0108g01330	-1.99	0.018	\Chorismate mutase, chloroplast (CM1)\""	Plastid
216	Vitvi06g01295	VIT_06s0061g00270	-1.7	0.018	Chaperonin GroEL	Plastid
217	Vitvi03g00097	VIT_03s0038g01780	-0.97	0.018	\Triosephosphate isomerase, chloroplast precursor\""	Plastid
218	Vitvi12g00346	VIT_12s0059g00270	-0.59	0.018	NADPH-protochlorophyllide oxidoreductase	Plastid
219	Vitvi11g00038	VIT_11s0016g00560	0.89	0.018	Peroxiredoxin bcp	Plastid
220	Vitvi06g00215	VIT_06s0004g02120	1.08	0.018	Oxoglutarate/malate translocator	Plastid
221	Vitvi02g00113	VIT_02s0025g01270	1.37	0.018	Unknown protein	Plastid
222	Vitvi17g00002	VIT_00s0283g00020	1.77	0.018	Tudor domain protein 4SNc	plastid
223	Vitvi14g00092	VIT_14s0060g01160	1.57	0.018	Cyclin-related	cTP
224	Vitvi16g00891	VIT_16s0022g02320	-3.77	0.019	Phosphoglucomutase chloroplast precursor	Plastid
225	Vitvi08g01888	VIT_08s0007g08290	-3.52	0.019	GTP-binding protein TypA/BipA	Plastid
226	Vitvi17g00816	VIT_17s0000g08390	-2.95	0.019	\1-deoxy-D-xylulose 5-phosphate reductoisomerase, chloroplast\""	Plastid
227	Vitvi02g00533	VIT_02s0154g00350	-2.73	0.019	L-lactate dehydrogenase A	Plastid
228	Vitvi04g00144	VIT_04s0008g01690	-1.28	0.019	Carbon-nitrogen hydrolase	Plastid
229	Vitvi14g00003	VIT_14s0060g00060	-0.98	0.019	EMB1138 (embryo defective 1138)	Plastid
230	Vitvi18g00059	VIT_18s0122g00880	1.14	0.019	\Channel forming outer membrane protein, Chloroplast\""	Plastid
231	Vitvi18g02483	VIT_18s0122g00900	1.52	0.019	Peptidyl-prolyl cis-trans isomerase FKBP-type	Plastid
232	Vitvi14g01941	VIT_14s0108g00580	1.87	0.019	DegP protease	Plastid
233	Vitvi11g01467	VIT_11s0118g00620	2.57	0.019	Methyltransferase type 11	Plastid
234	Vitvi19g01695	VIT_19s0085g00390	2.72	0.019	Unknown protein	Plastid
235	Vitvi06g01125	VIT_06s0009g02320	-1.75	0.02	\4-diphosphocytidyl-2-C-methyl-D-erythritol kinase, chloroplast precursor\""	Plastid
236	Vitvi15g01055	VIT_15s0046g01780	-1.54	0.02	Ribosomal protein L5	Plastid
237	Vitvi19g00458	VIT_19s0177g00310	-1.16	0.02	Tryptophan synthase beta chain 1	Plastid
238	Vitvi13g00700	VIT_13s0019g05250	-1	0.02	\Malate dehydrogenase [NADP], chloroplast precursor (NADP-MDH)\""	Plastid
239	Vitvi06g01391	VIT_06s0061g01160	1.15	0.02	Unknown protein	Plastid
240	Vitvi03g00061	VIT_03s0038g00880	1.29	0.02	Amidophosphoribosyltransferase 2	Plastid
241	Vitvi12g01818	VIT_12s0034g01180	1.61	0.02	PAP/fibrillin family	Plastid
242	Vitvi13g00339	VIT_13s0019g02090	2.6	0.021	Thylakoid lumenal 15 kDa protein 1	Plastid
243	Vitvi05g00323	VIT_05s0020g01550	-3.89	0.022	Isoleucyl-tRNA synthetase	Plastid
244	Vitvi18g00010	VIT_18s0122g00160	-3.1	0.022	Pitrilysin	Plastid
245	Vitvi11g01085	VIT_11s0103g00120	-2.5	0.022	Phenylalanyl-tRNA synthetase	Plastid
246	Vitvi15g00728	VIT_15s0048g00750	-1.23	0.022	Dihydrodipicolinate synthase	Plastid
247	Vitvi06g00096	VIT_06s0004g00940	0.63	0.022	\Carbamoyl-phosphate synthase, large subunit\""	Plastid
248	Vitvi06g00235	VIT_06s0004g02400	0.7	0.022	Unknown protein	Plastid
249	Vitvi01g01296	VIT_01s0010g00590	0.75	0.022	VviTPS143	Plastid
250	Vitvi13g00211	VIT_13s0067g03530	0.95	0.022	Nitrilase	Plastid
251	Vitvi14g00410	VIT_14s0030g01590	1.26	0.022	Rubredoxin	Plastid
252	Vitvi11g00788	VIT_11s0037g00830	1.59	0.022	Unknown protein	Plastid
253	Vitvi18g00256	VIT_18s0001g02470	0.67	0.023	\L-ascorbate peroxidase, thylakoid-bound (tAPX)\""	Plastid
254	Vitvi18g01677	VIT_18s0072g01000	0.93	0.023	Dihydrolipoamide S-acetyltransferase	Plastid
255	Vitvi05g00474	VIT_05s0020g03180	1	0.023	\Photosystem I reaction center subunit II, chloroplast precursor\""	Plastid
256	Vitvi04g00195	VIT_04s0008g02280	2.22	0.023	Unknown protein	Plastid
257	Vitvi03g00551	VIT_03s0180g00130	-0.65	0.024	\D-3-phosphoglycerate dehydrogenase, chloroplast precursor\""	Plastid
258	Vitvi10g01839	VIT_10s0003g02890	0.75	0.024	LHCII type I CAB-1	Plastid
259	Vitvi18g00031	VIT_18s0122g00430	0.86	0.024	Photosystem II light harvesting complex gene 2.3	Plastid
260	Vitvi05g01264	VIT_05s0062g00220	1	0.024	\Inner membrane import protein Tic22, Chloroplast\""	Plastid
261	Vitvi01g00081	VIT_01s0011g00930	1.12	0.024	VviTPS143	Plastid
262	Vitvi03g00532	VIT_03s0063g00060	1.47	0.024	IMP dehydrogenase	Plastid
263	Vitvi07g02535	VIT_00s0357g00020	1.48	0.024	Beta-hydroxyacyl-ACP dehydratase	Plastid
264	Vitvi03g00048	VIT_03s0038g00670	-2.92	0.025	\fructose-bisphosphate aldolase, chloroplast precursor\""	Plastid
265	Vitvi03g00296	VIT_03s0038g04490	-2.68	0.025	Diaminopimelate decarboxylase	Plastid
266	Vitvi18g01095	VIT_18s0001g14010	-2.13	0.025	Sulfate adenylyltransferase	Plastid
267	Vitvi01g00140	VIT_01s0011g01800	-1.85	0.025	VviTPS143	Plastid
268	Vitvi01g01780	VIT_01s0150g00200	1.58	0.025	\Peptidyl-prolyl cis-trans isomerase, FKBP-type\""	Plastid
269	Vitvi07g00830	VIT_07s0005g05850	1.68	0.025	Unknown protein	Plastid
270	Vitvi07g01829	VIT_07s0031g01530	6.64	0.025	Stress enhanced protein 2 (SEP2)	Plastid
271	Vitvi04g00267	VIT_04s0008g03050	-2.27	0.026	Acetylglutamate kinase	Plastid
272	Vitvi12g01555	VIT_12s0055g01100	1.04	0.026	Beta-hydroxyacyl-ACP dehydratase	Plastid
273	Vitvi10g02212	VIT_00s0904g00010	1.17	0.026	No hit	Plastid
274	Vitvi19g01479	VIT_19s0027g00200	1.33	0.026	Photosystem II 10 kDa polypeptide PSBR	Plastid
275	Vitvi18g00799	VIT_18s0001g10590	1.39	0.026	\Inner membrane import protein Tic22, Chloroplast\""	Plastid
276	Vitvi03g00375	VIT_03s0063g02020	-0.8	0.027	Tic Complex Tic62 Subunit	Plastid
277	Vitvi12g00092	VIT_12s0028g01080	1.03	0.027	\Photosystem II oxygen-evolving complex precursor, 23kda PSBP\""	Plastid
278	Vitvi16g00936	VIT_16s0100g00350	1.42	0.027	ABC transporter B member 8	Plastid
279	Vitvi07g01569	VIT_00s0823g00020	1.51	0.027	GCN5 N-acetyltransferase (GNAT)	Plastid
280	Vitvi19g00681	VIT_19s0015g00520	1.8	0.027	Unknown protein	Plastid
281	Vitvi14g00069	VIT_14s0060g00850	1.85	0.027	\Thylakoid lumenal 21.5 kDa protein, chloroplast precursor\""	Plastid
282	Vitvi12g01831	VIT_12s0034g01370	1.12	0.028	Unknown protein	Plastid
283	Vitvi18g02408	VIT_18s0089g01170	1.46	0.028	LHCB5 (light harvesting complex of photosystem ii 5)	Plastid
284	Vitvi10g01663	VIT_00s0981g00010	0.47	0.028	Brain protein 44	cTP
285	Vitvi12g00745	VIT_12s0057g01240	1.05	0.029	Indole-3-glycerol phosphate synthase	Plastid
286	Vitvi19g00298	VIT_19s0014g03660	1.43	0.029	\LHCII type III, chloroplast precursor\""	Plastid
287	Vitvi06g01126	VIT_06s0009g02340	2.31	0.029	Tryptophan/tyrosine permease family	Plastid
288	Vitvi18g00325	VIT_18s0001g03850	-3.77	0.03	Ribosomal protein S10 30S	Plastid
289	Vitvi01g00293	VIT_01s0011g03590	-2.98	0.03	VviTPS143	Plastid
290	Vitvi16g00278	VIT_16s0013g00240	-2.57	0.03	Unknown protein	Plastid
291	Vitvi08g01521	VIT_08s0007g03970	-2.16	0.03	Peroxiredoxin type 2	Plastid
292	Vitvi18g02081	VIT_18s0041g01360	0.67	0.03	\Protein translocon component Tic40, Chloroplast\""	Plastid
293	Vitvi08g01459	VIT_08s0007g03300	0.97	0.03	Unknown protein	Plastid
294	Vitvi16g01342	VIT_16s0098g00940	1.07	0.03	Plastid-specific 30S ribosomal protein 1	Plastid
295	Vitvi13g00631	VIT_13s0019g04540	0.77	0.03	GCN5 N-acetyltransferase (GNAT)	plastid
296	Vitvi11g00698	VIT_11s0037g00180	-1.07	0.031	\Leucine aminopeptidase 3, chloroplast precursor\""	Plastid
298	Vitvi05g00100	VIT_05s0077g01210	-0.58	0.031	Dihydrolipoyl dehydrogenase	Plastid
299	Vitvi07g00264	VIT_07s0104g01470	0.58	0.031	Peptide chain release factor 1	Plastid
300	Vitvi18g00158	VIT_18s0001g00760	0.94	0.031	\Plastocyanin, chloroplast precursor\""	Plastid
301	Vitvi18g01218	VIT_18s0001g15360	2.16	0.031	Thylakoid lumenal 29.8 kDa protein	Plastid
302	Vitvi17g00958	VIT_17s0000g09680	-1.82	0.032	RNA-binding protein RBP31	Plastid
303	Vitvi18g00057	VIT_18s0122g00860	-1.69	0.032	Unknown protein	Plastid
304	Vitvi16g01166	VIT_16s0050g01870	-1.49	0.032	CAAX amino terminal protease	Plastid
305	Vitvi08g02419	VIT_00s0252g00030	0.52	0.032	Unknown protein	Plastid
306	Vitvi15g01168	VIT_15s0046g03340	0.54	0.032	Acetyl co-enzyme A carboxylase carboxyltransferase alpha subunit	Plastid
307	Vitvi08g01621	VIT_08s0007g05010	1.2	0.032	Unknown protein	Plastid
308	Vitvi07g03049	VIT_00s0391g00070	1.49	0.032	No hit	Plastid
309	Vitvi01g00650	VIT_00s0291g00100	1.92	0.032	VviTPS143	Plastid
310	Vitvi05g00442	VIT_05s0020g02880	-2	0.033	ADP-glucose pyrophosphorylase	Plastid
311	Vitvi19g00395	VIT_19s0014g04970	-1.98	0.033	\Ribosomal protein L24, chloroplast (CL24) 50S\""	Plastid
312	Vitvi17g00843	VIT_17s0000g08660	-1.72	0.033	\Anthranilate phosphoribosyltransferase, chloroplast precursor\""	Plastid
313	Vitvi04g00376	VIT_04s0008g04310	0.86	0.033	Oxygen-evolving complex PsbP	Plastid
314	Vitvi18g00504	VIT_18s0001g07280	1.16	0.033	Glucose-6-phosphate isomerase	Plastid
315	Vitvi08g00947	VIT_08s0040g00850	1.49	0.033	Thylakoid lumenal 20 kDa protein	Plastid
316	Vitvi14g01447	VIT_14s0068g00910	1.9	0.033	Histidine biosynthesis bifunctional protein	Plastid
317	Vitvi14g01782	VIT_14s0066g01410	2.1	0.033	Peptidylprolyl isomerase	Plastid
318	Vitvi15g01673	VIT_15s0046g02910	-1.55	0.034	\Ribosomal protein L21, chloroplast / CL21 (RPL21) 50S\""	Plastid
319	Vitvi03g00717	VIT_03s0088g00320	-1.06	0.034	Peptidase M50	Plastid
320	Vitvi18g00894	VIT_18s0001g11710	0.71	0.034	Photosystem II PsbO protein	Plastid
321	Vitvi00g01969	VIT_00s0566g00010	-2.23	0.035	VviTPS143	Plastid
322	Vitvi08g00903	VIT_08s0040g00390	-1.5	0.035	Magnesium-protoporphyrin IX monomethyl ester [oxidative] cyclase	Plastid
323	Vitvi12g00628	VIT_12s0134g00510	0.73	0.035	\Cytochrome B6-F complex iron-sulfur subunit, PETC\""	Plastid
324	Vitvi07g01393	VIT_00s0324g00040	1.32	0.035	Molecular chaperone DnaJ	Plastid
325	Vitvi14g01537	VIT_14s0068g01960	-3.51	0.036	\Acetolactate synthase III, chloroplast precursor\""	Plastid
326	Vitvi01g00238	VIT_01s0011g03010	-1.9	0.036	VviTPS143	Plastid
327	Vitvi07g01510	VIT_00s0211g00060	-0.97	0.036	Metalloendopeptidase	Plastid
328	Vitvi10g00755	VIT_10s0003g03090	1.17	0.036	3-beta hydroxysteroid dehydrogenase	Plastid
329	Vitvi01g01700	VIT_01s0146g00060	1.5	0.036	VviTPS143	Plastid
330	Vitvi05g01692	VIT_05s0094g01480	-1.76	0.037	Dihydrodipicolinate reductase	Plastid
331	Vitvi17g00543	VIT_17s0000g05650	1.01	0.037	Unknown protein	Plastid
332	Vitvi12g00050	VIT_12s0028g00320	1.27	0.037	LHB1B1	Plastid
333	Vitvi09g00635	VIT_09s0002g07210	1.33	0.037	Molecular chaperone DnaJ	Plastid
334	Vitvi03g01309	VIT_03s0017g02330	-1.51	0.038	\Coproporphyrinogen III oxidase, chloroplast precursor\""	Plastid
335	Vitvi08g00864	VIT_08s0058g01350	1.09	0.038	Non-green plastid inner envelope membrane protein	Plastid
336	Vitvi04g00484	VIT_04s0008g05490	1.32	0.038	L-ascorbate peroxidase.	Plastid
337	Vitvi16g00016	VIT_16s0039g00300	2.28	0.038	Unknown protein	Plastid
338	Vitvi10g00543	VIT_10s0003g00890	-2.78	0.039	\Magnesium-chelatase subunit chlI, chloroplast precursor\""	Plastid
339	Vitvi01g00738	VIT_01s0127g00740	-2.65	0.039	VviTPS143	Plastid
340	Vitvi19g00038	VIT_19s0014g00400	-2.39	0.039	Ribosomal protein L13	Plastid
341	Vitvi18g00320	VIT_18s0001g03760	-1.5	0.039	Holocarboxylase synthetase 1 (HCS1)	Plastid
342	Vitvi17g00710	VIT_17s0000g07310	-1.37	0.039	\3-phosphoserine phosphatase, chloroplast precursor\""	Plastid
343	Vitvi01g00938	VIT_01s0026g01720	-0.91	0.039	VviTPS143	Plastid
344	Vitvi05g00563	VIT_05s0020g04110	2.01	0.039	ELIP1 (early light-inducible protein)	Plastid
345	Vitvi08g00805	VIT_08s0058g00810	-3.06	0.04	D-alanine--D-alanine ligase	Plastid
346	Vitvi06g00286	VIT_06s0004g02900	-2.72	0.04	Hydroxymethylbutenyl 4-diphosphate synthase	Plastid
347	Vitvi18g00486	VIT_18s0001g07020	-1.6	0.04	No hit	Plastid
348	Vitvi16g00381	VIT_16s0013g01140	-1.02	0.04	Phosphofructokinase	Plastid
349	Vitvi11g00135	VIT_11s0016g01760	1.02	0.04	Cleavage and polyadenylation specificity factor 5	Plastid
350	Vitvi07g02309	VIT_07s0005g04920	1.07	0.04	Photosystem I reaction center subunit IV B (PSAE B)	Plastid
351	Vitvi07g00934	VIT_07s0005g06610	1.6	0.04	Unknown protein	Plastid
352	Vitvi19g00457	VIT_19s0177g00300	-0.62	0.041	Glucose 6 phosphate/phosphate translocator-like protein	Plastid
353	Vitvi19g01772	VIT_19s0085g01160	1.45	0.041	Unknown protein	Plastid
354	Vitvi17g00597	VIT_17s0000g06180	4.59	0.041	\Hydrolase, alpha/beta fold\""	Plastid
355	Vitvi04g01914	VIT_04s0008g05990	-0.64	0.042	\Threonine synthase, chloroplast precursor (TS)\""	Plastid
356	Vitvi13g00021	VIT_13s0067g00390	0.88	0.042	Metalloendopeptidase	Plastid
357	Vitvi17g00411	VIT_17s0000g04520	2.66	0.042	Cell growth defect factor 1	Plastid
358	Vitvi08g01319	VIT_08s0007g01750	1.03	0.042	Acetyl co-enzyme A carboxylase carboxyltransferase alpha subunit	cTP
359	Vitvi19g00234	VIT_19s0014g02840	1.02	0.043	3-deoxy-manno-octulosonate cytidylyltransferase	Plastid
360	Vitvi05g00576	VIT_05s0020g04210	2.55	0.043	Sulfate adenylyltransferase 3	Plastid
361	Vitvi11g00464	VIT_11s0016g05260	0.62	0.043	Unknown protein	plastid
362	Vitvi07g02587	VIT_00s0199g00110	-1.3	0.045	Threonine endopeptidase	Plastid
363	Vitvi02g00175	VIT_02s0025g02000	-1.15	0.045	Ribosomal protein S6	Plastid
364	Vitvi19g00935	VIT_19s0015g01950	-0.8	0.045	COP9 signalosome complex subunit 6a	Plastid
365	Vitvi18g01674	VIT_18s0072g00970	1.03	0.046	\DegP protease,\""	Plastid
366	Vitvi01g00818	VIT_01s0026g00590	2.54	0.046	VviTPS143	Plastid
367	Vitvi08g00854	VIT_08s0058g01230	2.36	0.046	Non-specific lipid-transfer protein	plastid
368	Vitvi01g01705	VIT_01s0146g00110	0.58	0.047	VviTPS143	Plastid
369	Vitvi14g03029	VIT_14s0066g01780	-1.19	0.048	Heavy-metal-associated domain-containing protein	Plastid
370	Vitvi15g00919	VIT_15s0048g02980	0.86	0.048	Unknown protein	Plastid
371	Vitvi01g00274	VIT_01s0011g03380	1	0.049	VviTPS143	Plastid
372	Vitvi12g01553	VIT_12s0055g01110	1.5	0.049	LHCB6 (light harvesting complex PSII)	Plastid
373	Vitvi09g01913	VIT_09s0018g01930	1.21	0.049	\ATP synthase epsilon chain, mitochondrial\""	plastid
374	Vitvi17g01585	VIT_17s0000g09910	-1.82	0.05	Haloacid dehalogenase hydrolase	Plastid
375	Vitvi14g00950	VIT_14s0006g01410	-1.65	0.05	fructokinase-2	Plastid
376	Vitvi11g00044	VIT_11s0016g00650	-1.29	0.05	\Chaperonin 21, Chloroplast\""	Plastid
377	Vitvi02g00194	VIT_02s0025g02200	0.94	0.05	Methyltransferase type 11	plastid
378	Vitvi07g01750	VIT_07s0031g00680	-0.87	0.051	Red chlorophyll catabolite reductase (accelerated cell death 2)	Plastid
379	Vitvi19g01710	VIT_19s0085g00600	0.48	0.051	\Glyceraldehyde-3-phosphate dehydrogenase, cytosolic\""	Plastid
380	Vitvi10g01236	VIT_00s0125g00280	0.49	0.051	Photosystem I reaction center subunit III (PSAF)	Plastid
381	Vitvi13g00160	VIT_13s0067g02700	-1.44	0.051	Ribosomal protein S26 (RPS26C) 40S	plastid
382	Vitvi03g00260	VIT_03s0038g04080	-2.18	0.052	Glutamyl-tRNA synthetase	Plastid
383	Vitvi01g00374	VIT_01s0011g04500	-2	0.052	VviTPS143	Plastid
384	Vitvi06g01527	VIT_06s0080g00890	-1.58	0.052	Unknown protein	Plastid
385	Vitvi12g01806	VIT_12s0034g01080	-1.21	0.052	\3-isopropylmalate dehydrogenase 2, chloroplast precursor\""	Plastid
386	Vitvi01g01557	VIT_01s0010g02670	-0.76	0.052	VviTPS143	Plastid
387	Vitvi12g00868	VIT_12s0028g00260	-2	0.056	Phosphoribosylamine--glycine ligase (PUR2)	Plastid
388	Vitvi19g00035	VIT_19s0014g00380	0.89	0.056	Integral membrane protein	Plastid
389	Vitvi16g01087	VIT_16s0050g00960	-3.68	0.057	Prolyl-tRNA synthetase	Plastid
390	Vitvi02g00502	VIT_00s0323g00080	-2.59	0.057	\Elongation factor G, chloroplast precursor\""	Plastid
391	Vitvi08g01467	VIT_08s0007g03390	-1.83	0.057	Cell division protein ftsZ	Plastid
392	Vitvi05g00891	VIT_05s0051g00070	-0.46	0.057	Coenzyme F420 hydrogenase/dehydrogenase beta subunit	Plastid
393	Vitvi04g01184	VIT_04s0023g00690	2.94	0.057	Protein phosphatase 2C	plastid
394	Vitvi09g00794	VIT_09s0002g08670	-1.24	0.058	Acetylornithine aminotransferase	Plastid
395	Vitvi01g00132	VIT_01s0011g01610	-1.22	0.059	VviTPS143	Plastid
396	Vitvi16g01395	VIT_16s0098g01650	-1.2	0.059	Protein phosphatase 2C PPH1	Plastid
397	Vitvi17g00171	VIT_17s0000g02030	0.82	0.059	Molecular chaperone DnaJ	Plastid
398	Vitvi09g00361	VIT_09s0002g04320	1.2	0.059	Photosystem I reaction center subunit VI PSAH	Plastid
399	Vitvi04g00496	VIT_04s0008g05590	1.44	0.059	F-type H+-transporting ATPase b chain CfoII	Plastid
400	Vitvi19g00107	VIT_19s0014g01340	-1.96	0.06	No hit	Plastid
401	Vitvi08g01932	VIT_08s0007g08760	-0.99	0.06	Thioredoxin reductase	Plastid
402	Vitvi10g00753	VIT_10s0003g03070	-0.81	0.06	Beta-ketoacyl-ACP synthase precursor	Plastid
403	Vitvi17g00833	VIT_17s0000g08560	0.36	0.06	Phosphate/phosphoenolpyruvate translocator CUE1 (cab underexpressed 1)	Plastid
404	Vitvi10g00037	VIT_10s0116g00760	1.21	0.06	Glucose-6-phosphate/phosphate translocator	Plastid
405	Vitvi07g01947	VIT_07s0031g02690	3.02	0.06	NADH dehydrogenase	Plastid
406	Vitvi08g01265	VIT_08s0007g01100	-1.4	0.061	Uracil phosphoribosyltransferase	Plastid
407	Vitvi10g00499	VIT_10s0003g00300	0.36	0.061	Acclimation of photosynthesis to environment	Plastid
408	Vitvi17g00953	VIT_17s0000g09620	1.12	0.061	Rhodanese domain-containing protein	Plastid
409	Vitvi11g01370	VIT_11s0016g02090	-1.63	0.062	Esterase	Plastid
410	Vitvi01g00647	VIT_00s0291g00060	-1.31	0.062	VviTPS143	Plastid
411	Vitvi18g01213	VIT_18s0001g15310	-1.02	0.062	Thioredoxin M-type	Plastid
412	Vitvi05g00936	VIT_05s0051g00440	0.67	0.062	Transmembrane protein FT27/PFT27	Plastid
413	Vitvi06g01551	VIT_06s0080g01100	0.89	0.062	Unknown protein	Plastid
414	Vitvi07g02276	VIT_07s0005g03800	0.94	0.062	Unknown protein	Plastid
415	Vitvi12g00777	VIT_12s0057g01530	-0.93	0.062	\Endomembrane protein 70, TM4 ;\""	plastid
416	Vitvi08g01027	VIT_08s0040g01760	-2.46	0.063	Ribonucleoprotein (CP-RBP31)	Plastid
417	Vitvi01g00225	VIT_01s0011g02870	-1.63	0.063	VviTPS143	Plastid
418	Vitvi04g01468	VIT_04s0023g03510	-0.36	0.063	Ferredoxin:nadp+ Oxidoreductase PETH	Plastid
419	Vitvi08g00755	VIT_08s0058g00370	1.24	0.063	Unknown protein	Plastid
420	Vitvi05g00161	VIT_05s0077g00550	0.24	0.064	SFR2 (sensitive TO FREEZING 2)	Plastid
421	Vitvi08g00752	VIT_08s0058g00320	-2.86	0.065	Ubiquitin activating enzyme E1	Plastid
422	Vitvi02g00250	VIT_02s0025g02790	-2.45	0.065	Starch synthase	Plastid
423	Vitvi04g01249	VIT_04s0023g01400	-2.27	0.065	5-azacytidine resistance	Plastid
424	Vitvi08g01301	VIT_08s0007g01570	-1.67	0.065	\fructose 1,6-bisphosphatase\""	Plastid
425	Vitvi13g01393	VIT_13s0084g00110	-1.66	0.065	ABC transporter I member 8	Plastid
426	Vitvi05g01693	VIT_05s0094g01490	-0.7	0.065	\6,7-dimethyl-8-ribityllumazine synthase, chloroplast precursor\""	Plastid
427	Vitvi08g00678	VIT_08s0105g00590	0.61	0.065	Chlorophyll synthetase	Plastid
428	Vitvi08g01338	VIT_08s0007g01940	1.89	0.065	UDP-sulfoquinovose:DAG sulfoquinovosyltransferase	Plastid
429	Vitvi19g00537	VIT_19s0090g00910	-2.49	0.065	Alanine racemase	plastid
430	Vitvi04g02063	VIT_04s0023g00410	1.03	0.066	Photosystem I subunit XI (PSAL)	Plastid
431	Vitvi13g00250	VIT_13s0019g00260	1.05	0.066	Photosystem II reaction center PsbP	Plastid
432	Vitvi13g00597	VIT_13s0019g04190	1.59	0.066	\Chorismate synthase 1, chloroplast precursor\""	Plastid
433	Vitvi05g00752	VIT_05s0049g01130	-1.93	0.067	Aldo/keto reductase	Plastid
434	Vitvi10g00494	VIT_10s0003g00250	-0.32	0.067	Glucan phosphorylase	Plastid
435	Vitvi17g00074	VIT_17s0000g00900	-2.05	0.068	Glutamate 1-semialdehyde aminotransferase	Plastid
436	Vitvi04g00633	VIT_04s0008g07020	1.1	0.068	Tic55 (translocon at the inner envelope membrane of chloroplasts 55)	Plastid
437	Vitvi13g01777	VIT_13s0064g01430	-1.51	0.069	Pigment defective 322	Plastid
438	Vitvi03g00379	VIT_03s0063g01970	-0.91	0.069	Non-symbiotic hemoglobin 2	Plastid
439	Vitvi02g00132	VIT_02s0025g01460	0.91	0.069	No hit	Plastid
440	Vitvi11g00967	VIT_11s0065g00930	0.92	0.069	Cyclic nucleotide-gated ion channel 17	Plastid
441	Vitvi10g00882	VIT_10s0003g04350	0.97	0.069	Photosystem I subunit X (PSAK)	Plastid
442	Vitvi01g01512	VIT_01s0010g02290	2.38	0.069	VviTPS143	Plastid
443	Vitvi10g00442	VIT_10s0116g00560	1.36	0.07	\Polyphenol oxidase II, chloroplast precursor\""	Plastid
444	Vitvi10g01248	VIT_10s0116g00950	-1.03	0.071	CbbY protein haloacid dehalogenase	Plastid
445	Vitvi08g01983	VIT_08s0056g00560	0.44	0.071	Alphavirus core protein	Plastid
446	Vitvi04g00201	VIT_04s0008g02340	-1.68	0.071	Exocyst subunit EXO70 protein	plastid
447	Vitvi14g00348	VIT_14s0030g00740	-1.25	0.072	ACP2 (Acyl carrier protein 2)	Plastid
448	Vitvi07g00037	VIT_07s0141g00390	-1.98	0.073	Glutathione reductase (NADPH)	Plastid
449	Vitvi05g00975	VIT_05s0051g00830	-1.39	0.074	Dihydroxy-acid dehydratase	Plastid
450	Vitvi14g00416	VIT_14s0030g01650	0.43	0.074	Unknown protein	Plastid
451	Vitvi18g00067	VIT_18s0122g00950	0.68	0.074	Unknown protein	Plastid
452	Vitvi12g01529	VIT_12s0055g01130	1.72	0.075	BTH-induced protein phosphatase 1	Plastid
453	Vitvi04g01049	VIT_04s0043g00870	1.82	0.075	Unknown protein	Plastid
454	Vitvi06g00125	VIT_06s0004g01310	-0.75	0.076	\Enoyl-[acyl-carrier-protein] reductase [NADH], chloroplast precursor\""	Plastid
455	Vitvi16g00181	VIT_16s0039g02530	0.69	0.076	No hit	Plastid
456	Vitvi16g01182	VIT_16s0050g02180	1.43	0.076	\Pyruvate kinase isozyme G, chloroplast precursor\""	Plastid
457	Vitvi04g01130	VIT_04s0023g00160	-1.54	0.077	Haloacid dehalogenase hydrolase	Plastid
458	Vitvi04g00151	VIT_04s0008g01770	-1.39	0.077	Molecular chaperone DnaJ	Plastid
459	Vitvi02g00469	VIT_02s0025g05140	-1.15	0.077	ATP-dependent Clp protease proteolytic subunit (ClpP2)	Plastid
460	Vitvi18g02415	VIT_18s0089g01210	-0.8	0.077	Cupin super	Plastid
461	Vitvi17g01410	VIT_17s0000g03800	-0.54	0.077	Unknown protein	Plastid
462	Vitvi19g01774	VIT_19s0085g01190	1.37	0.078	ABC transporter D member 2	Plastid
463	Vitvi10g02174	VIT_00s0271g00010	1.79	0.08	No hit	Plastid
464	Vitvi07g00015	VIT_07s0141g00850	-1.57	0.081	ATP-binding protein involved in chromosome partitioning MRP	Plastid
465	Vitvi06g01351	VIT_06s0061g00770	-1.31	0.081	\Ribosomal protein L9, chloroplast (CL9) 50S\""	Plastid
466	Vitvi15g00676	VIT_15s0048g00210	-0.37	0.081	Unknown protein	Plastid
467	Vitvi09g00062	VIT_09s0002g00870	0.48	0.081	FLU (fluorescent in blue light)	Plastid
468	Vitvi18g00272	VIT_18s0001g02740	0.62	0.081	Photosystem II 22 kDa protein PSBS	Plastid
469	Vitvi07g02504	VIT_00s0207g00250	1.08	0.081	No hit	Plastid
470	Vitvi18g00986	VIT_18s0001g12780	-0.63	0.082	Ornithine carbamoyltransferase	Plastid
471	Vitvi12g00095	VIT_12s0028g01100	-0.54	0.084	Aldo/keto reductase	Plastid
472	Vitvi13g00924	VIT_13s0147g00220	-0.53	0.084	ACT domain containing protein	Plastid
473	Vitvi18g02066	VIT_18s0041g01230	-2.27	0.085	Heat shock protein 70	Plastid
474	Vitvi08g02258	VIT_08s0007g02970	-2.16	0.085	Unknown protein	Plastid
475	Vitvi15g00004	VIT_15s0024g00040	0.91	0.085	LHCA3 (Photosystem I light harvesting complex gene 3)	Plastid
476	Vitvi16g00077	VIT_16s0039g01490	0.91	0.085	Unknown protein	Plastid
477	Vitvi05g01633	VIT_05s0094g00880	1.54	0.085	Unknown	Plastid
478	Vitvi13g01654	VIT_13s0064g00200	-0.42	0.086	Unknown protein	Plastid
479	Vitvi01g00652	VIT_00s0225g00010	1.3	0.086	VviTPS143	Plastid
480	Vitvi04g01677	VIT_04s0044g01180	1.34	0.086	Cell division protease FtsH	Plastid
481	Vitvi05g00354	VIT_05s0020g01880	-1.11	0.087	Unknown protein	Plastid
482	Vitvi16g00174	VIT_16s0039g02460	-0.54	0.087	Chromomethylase CMT2	Plastid
483	Vitvi07g00044	VIT_07s0141g00260	0.88	0.087	Unknown protein	Plastid
484	Vitvi02g00685	VIT_02s0012g01180	1.43	0.087	Unknown protein	Plastid
485	Vitvi01g00115	VIT_01s0011g01460	-1.25	0.089	VviTPS143	Plastid
486	Vitvi15g00881	VIT_15s0048g02560	-1.32	0.09	\Ribonucleoprotein, chloroplast 33 kDa\""	Plastid
487	Vitvi04g01709	VIT_04s0044g01480	0.81	0.09	\3'(2'),5'-bisphosphate nucleotidase\""	Plastid
488	Vitvi01g00917	VIT_01s0026g01540	2.06	0.09	VviTPS143	Plastid
489	Vitvi12g02141	VIT_12s0035g01950	-0.64	0.092	4-diphosphocytidyl-2-C-methyl-D-erythritol synthase	Plastid
490	Vitvi19g01793	VIT_19s0014g00160	2.2	0.092	LHCII type I CAB-1	Plastid
491	Vitvi02g00693	VIT_02s0012g01250	0.27	0.092	\Carnitine/acylcarnitine carrier, Mitochondrial\""	plastid
492	Vitvi01g02129	VIT_01s0026g02250	-2.91	0.093	Haloacid dehalogenase hydrolase	Plastid
493	Vitvi05g01624	VIT_05s0094g00780	-1.43	0.093	Cysteine synthase	Plastid
494	Vitvi08g02460	VIT_00s1231g00010	-0.67	0.093	Unknown protein	Plastid
495	Vitvi16g00033	VIT_16s0039g00700	0.78	0.093	RCP1 (root cap 1)	Plastid
496	Vitvi13g00505	VIT_13s0019g03330	1.13	0.093	Adenylosuccinate lyase	Plastid
497	Vitvi04g01318	VIT_04s0023g01970	2.96	0.093	Aldose 1-epimerase	Plastid
498	Vitvi12g00380	VIT_12s0059g00750	2.08	0.094	Prephenate dehydratase	Plastid
499	Vitvi18g01104	VIT_18s0001g14090	4.12	0.094	Molecular chaperone DnaJ	Plastid
500	Vitvi04g01183	VIT_04s0023g00680	-1.53	0.095	5-amino-6-(5-phosphoribosylamino)uracil reductase	Plastid
501	Vitvi16g01981	VIT_16s0050g02240	1.27	0.095	Unknown protein	Plastid
502	Vitvi11g00437	VIT_11s0016g04950	-1.78	0.097	NAD+ diphosphatase	Plastid
503	Vitvi14g00840	VIT_14s0006g00630	-0.25	0.097	Dehydroascorbate reductase	Plastid
504	Vitvi14g02026	VIT_14s0108g01500	-2.79	0.098	APG6/CLPB-P/CLPB3	Plastid
505	Vitvi14g01239	VIT_14s0083g00070	0.67	0.098	Acclimation of photosynthesis to environment	Plastid
506	Vitvi07g00520	VIT_07s0005g02540	1.2	0.098	Protoporphyrinogen oxidase (PPOX)	Plastid
507	Vitvi18g02237	VIT_18s0001g05960	-1.45	0.099	Nuclear transport factor 2 (NTF2)	Plastid
508	Vitvi05g00977	VIT_05s0051g00860	-1.07	0.099	PTAC5 (plastid transcriptionally active5)	Plastid
509	Vitvi09g01280	VIT_09s0018g01780	1.24	0.099	ACT domain repeat 1 (ACR1) uridylyltransferase	Plastid
510	Vitvi01g00688	VIT_01s0127g00150	0.49	0.1	VviTPS143	Plastid
511	Vitvi04g01849	VIT_04s0008g03560	1.81	0.1	Lactoylglutathione lyase	Plastid
512	Vitvi10g00372	VIT_00s0181g00180	1.14	0.101	LHCB3 (light-harvesting chlorophyll binding protein 3)	Plastid
513	Vitvi03g00151	VIT_03s0038g02470	0.35	0.102	Nickel ion transporter	Plastid
514	Vitvi04g01694	VIT_04s0044g01320	1.88	0.103	ABCNAP13	Plastid
515	Vitvi14g01662	VIT_14s0066g00220	-1.28	0.104	Elongation factor EF-Tu RABE1B	Plastid
516	Vitvi04g00537	VIT_04s0008g06040	-1.01	0.105	\Aspartate aminotransferase, chloroplast precursor\""	Plastid
517	Vitvi02g00182	VIT_02s0025g02090	-0.85	0.105	Kinesin light chain	plastid
518	Vitvi06g01383	VIT_06s0061g01060	-1.01	0.106	Magnesium transporter CorA 10	Plastid
519	Vitvi06g00442	VIT_06s0004g04460	0.99	0.106	ALB3 (ALBINO 3)	Plastid
520	Vitvi17g00615	VIT_17s0000g06350	1.75	0.106	LHCA4 (Photosystem I light harvesting complex gene 4)	Plastid
521	Vitvi10g01582	VIT_10s0071g01160	-0.72	0.107	ferredoxin-thioredoxin reductase	Plastid
522	Vitvi06g01266	VIT_06s0009g03780	0.77	0.107	Diphthine synthase	Plastid
523	Vitvi04g00325	VIT_04s0008g03730	-2.15	0.108	4-amino-4-deoxychorismate lyase	Plastid
524	Vitvi15g00016	VIT_15s0024g00390	-2.02	0.108	Ribosomal protein L3	Plastid
525	Vitvi18g01130	VIT_18s0001g14450	-0.51	0.108	Ferredoxin:nadp+ Oxidoreductase PETH	Plastid
526	Vitvi07g00198	VIT_07s0104g00730	-1.41	0.109	Unknown protein	Plastid
527	Vitvi05g01621	VIT_05s0094g00750	-0.6	0.109	Stearoyl-CoA 9-desaturase	Plastid
528	Vitvi10g02335	VIT_00s0480g00030	1.73	0.109	No hit	Plastid
529	Vitvi18g00523	VIT_18s0001g07590	-0.72	0.11	Argininosuccinate lyase	Plastid
530	Vitvi06g00617	VIT_06s0004g06320	-2.77	0.111	\Anthranilate synthase component I-1, chloroplast precursor\""	Plastid
531	Vitvi03g00304	VIT_03s0038g04570	-1.13	0.111	ADP-glucose pyrophosphorylase large subunit 1	Plastid
532	Vitvi11g00963	VIT_11s0065g00850	1.4	0.112	Unknown protein	Plastid
533	Vitvi02g01768	VIT_00s0204g00220	-0.32	0.113	0	Plastid
534	Vitvi14g00561	VIT_14s0081g00710	-4.36	0.114	Unknown protein	Plastid
535	Vitvi17g00254	VIT_17s0000g02910	0.89	0.115	Unknown protein	Plastid
536	Vitvi07g00690	VIT_07s0005g04400	1.64	0.115	Photosystem II reaction centre W (PsbW)	Plastid
537	Vitvi01g01821	VIT_01s0150g00620	2.27	0.115	Unknown protein	Plastid
538	Vitvi12g02502	VIT_12s0057g01160	-0.55	0.116	AarF domain containing kinase	Plastid
539	Vitvi02g00213	VIT_02s0025g02430	1.42	0.116	Carbon-carbon lyase	Plastid
540	Vitvi07g00414	VIT_07s0005g01460	-1.54	0.118	Dipeptidyl aminopeptidases/acylaminoacyl-peptidases	Plastid
541	Vitvi08g01231	VIT_08s0007g00710	0.88	0.118	Unknown	Plastid
542	Vitvi08g01574	VIT_08s0007g04530	-1.05	0.119	Carotene hydroxylase Epsilon-ring	Plastid
543	Vitvi10g00934	VIT_10s0003g04880	-0.35	0.12	Ferredoxin:nadp+ Oxidoreductase PETH	Plastid
544	Vitvi06g00834	VIT_06s0004g08380	-1.19	0.121	Unknown protein	Plastid
545	Vitvi19g00016	VIT_19s0014g00180	-1.14	0.121	Ribokinase	Plastid
546	Vitvi11g00603	VIT_11s0118g00810	1.65	0.121	Peptidyl-prolyl cis-trans isomerase	Plastid
547	Vitvi16g01097	VIT_16s0050g01070	-1.36	0.122	MIND (accumulation and replication of chloroplast 11)	Plastid
548	Vitvi19g00257	VIT_19s0014g03160	-0.77	0.122	NADPH:protochlorophyllide oxidoreductase	Plastid
549	Vitvi01g01457	VIT_01s0010g01810	0.39	0.122	VviTPS143	Plastid
550	Vitvi12g00284	VIT_12s0028g03380	0.39	0.122	\ADP,ATP carrier protein\""	cTP
551	Vitvi16g01000	VIT_16s0100g01210	-1.42	0.124	6-phospho 3-hexuloisomerase	Plastid
552	Vitvi12g02013	VIT_12s0035g00760	-0.67	0.124	ATP phosphoribosyl transferase	Plastid
553	Vitvi17g00038	VIT_17s0000g00340	0.52	0.124	ATP-dependent Clp protease ATP-binding subunit (CD4B)	Plastid
554	Vitvi07g00508	VIT_07s0005g02410	-1.02	0.125	\Peptidyl-prolyl cis-trans isomerase, chloroplast ROC4 (rotamase CyP 4)\""	Plastid
555	Vitvi02g00261	VIT_02s0025g02890	-3.01	0.126	Ribosomal protein L11	Plastid
556	Vitvi17g00154	VIT_17s0000g01840	-0.72	0.127	\3-oxoacyl-[acyl-carrier-protein] reductase, chloroplast\""	Plastid
557	Vitvi18g00729	VIT_18s0001g09890	-1.01	0.128	D-3-phosphoglycerate dehydrogenase	Plastid
558	Vitvi18g02758	VIT_18s0001g12840	1.38	0.128	ADP-glucose pyrophosphorylase large subunit CagpL2	Plastid
559	Vitvi01g00333	VIT_01s0011g04050	-0.64	0.129	VviTPS143	Plastid
560	Vitvi17g01084	VIT_17s0000g00870	-3.63	0.129	1-aminocyclopropane-1-carboxylate deaminase	cTP
561	Vitvi08g01497	VIT_08s0007g03750	-0.91	0.13	\1,4-alpha-glucan branching enzyme IIB, chloroplast precursor\""	Plastid
562	Vitvi18g01512	VIT_18s0001g01620	3.31	0.13	AarF domain containing kinase 1	Plastid
563	Vitvi04g01196	VIT_04s0023g00790	0.46	0.131	Protein translocase Tic20	Plastid
564	Vitvi18g02759	VIT_18s0001g12850	-3	0.132	Ribosomal protein L31	cTP
565	Vitvi10g01476	VIT_10s0042g00100	-1.4	0.133	\Superoxide dismutase, Fe-Mn family\""	Plastid
566	Vitvi13g01417	VIT_13s0067g03000	-0.51	0.135	Beta Galactosidase	plastid
567	Vitvi05g00422	VIT_05s0020g02640	-2.39	0.137	Unknown protein	Plastid
568	Vitvi18g00998	VIT_18s0001g12960	-0.47	0.137	Wound-responsive protein	Plastid
569	Vitvi01g00170	VIT_01s0011g02150	0.54	0.137	VviTPS143	Plastid
570	Vitvi08g01468	VIT_08s0007g03400	-1.73	0.138	Iron-sulfur cluster assembly complex protein	Plastid
571	Vitvi19g00462	VIT_19s0177g00340	-4.6	0.143	Unknown protein	Plastid
572	Vitvi09g00327	VIT_09s0002g04000	-0.33	0.143	Ribonuclease Z	Plastid
573	Vitvi08g01874	VIT_08s0007g08130	-0.74	0.144	Adenylosuccinate synthetase (ADSS)	Plastid
574	Vitvi17g00138	VIT_17s0000g01690	-0.73	0.144	\Argininosuccinate synthase, chloroplast precursor\""	Plastid
575	Vitvi03g01672	VIT_03s0088g01290	-0.72	0.144	Inorganic pyrophosphatase	Plastid
576	Vitvi06g00517	VIT_06s0004g05230	1.14	0.144	Plastid transcriptionally active18	Plastid
577	Vitvi18g00886	VIT_18s0001g11630	1.05	0.145	Allene oxide synthase	Plastid
578	Vitvi14g00615	VIT_14s0036g00480	-1.6	0.146	Tyrosyl-tRNA synthetase	Plastid
579	Vitvi01g00997	VIT_01s0026g02350	0.6	0.148	VviTPS143	Plastid
580	Vitvi01g00681	VIT_01s0127g00060	-1.56	0.15	VviTPS143	Plastid
581	Vitvi11g00823	VIT_11s0037g01060	-0.68	0.151	Metal-dependent phosphohydrolase HD domain-containing protein	Plastid
582	Vitvi03g00550	VIT_03s0180g00120	0.88	0.152	Sodium hydrogen antiporter NHD1	Plastid
583	Vitvi15g01173	VIT_15s0046g03400	-2.85	0.155	\C-1-tetrahydrofolate synthase, cytoplasmic\""	Plastid
584	Vitvi07g01703	VIT_07s0031g00200	-1.12	0.155	IMP dehydrogenase	Plastid
585	Vitvi12g00647	VIT_12s0057g00400	-0.46	0.155	Threonyl-tRNA synthetase / threonine--tRNA ligase	Plastid
586	Vitvi07g00389	VIT_07s0005g01170	-0.76	0.157	\Phosphoribosylformylglycinamidine cyclo-ligase,chloroplast/precursor\""	Plastid
587	Vitvi16g01897	VIT_16s0050g00490	-0.64	0.158	Tripeptidyl-peptidase 2	Plastid
588	Vitvi19g00015	VIT_19s0014g00170	-0.56	0.159	Peptide methionine sulfoxide reductase msrB	Plastid
589	Vitvi07g00030	VIT_07s0141g00630	-0.96	0.16	Prenylated rab acceptor (PRA1)	plastid
590	Vitvi18g00898	VIT_18s0001g11750	-2.08	0.161	Ribosomal protein S9	Plastid
591	Vitvi04g01492	VIT_04s0023g03820	-1.19	0.165	3-dehydroquinate synthase	Plastid
592	Vitvi04g01142	VIT_04s0023g00290	2.59	0.166	ABC transporter I member 2	Plastid
593	Vitvi02g00706	VIT_02s0012g01420	-2.33	0.167	Pigment defective 322	Plastid
594	Vitvi16g00955	VIT_16s0100g00490	-2.66	0.168	Unknown protein	Plastid
595	Vitvi09g00195	VIT_09s0002g02340	-1.07	0.168	6-phosphogluconate dehydrogenase	Plastid
596	Vitvi19g00527	VIT_19s0090g00810	-0.64	0.168	\Imidazole glycerol phosphate synthase hisHF, chloroplast\""	Plastid
597	Vitvi10g02293	VIT_00s0875g00010	-0.33	0.168	No hit	Plastid
598	Vitvi18g02961	VIT_18s0072g00120	0.59	0.168	Light stress-responsive one-helix protein (OHP2)	Plastid
599	Vitvi04g01189	VIT_04s0023g00720	-0.86	0.169	Unknown protein	Plastid
600	Vitvi14g01506	VIT_14s0068g01560	-0.89	0.169	Unknown protein	plastid
601	Vitvi08g01646	VIT_08s0007g05260	-1.33	0.17	\Glutamate synthase (GLU1), ferredoxin-dependent\""	Plastid
602	Vitvi04g00167	VIT_04s0008g01960	0.73	0.17	Copper-transporting ATPase PAA2	Plastid
603	Vitvi04g00011	VIT_04s0008g00200	0.79	0.17	Tryptophan-tRNA ligase	Plastid
604	Vitvi13g00590	VIT_13s0019g04140	0.92	0.171	LHCA1	Plastid
605	Vitvi04g00063	VIT_04s0008g00770	-0.68	0.172	Glycine hydroxymethyltransferase	Plastid
606	Vitvi03g00599	VIT_03s0091g00430	-0.64	0.172	SWIB complex BAF60b domain-containing protein	Plastid
607	Vitvi17g01403	VIT_17s0000g03620	-0.35	0.172	\Chaperonin 21, Chloroplast\""	Plastid
608	Vitvi05g00625	VIT_05s0020g04630	0.7	0.172	DMI1 protein homologue	Plastid
609	Vitvi06g01269	VIT_00s0965g00010	-3.8	0.173	\Magnesium-chelatase subunit chlD, chloroplast precursor\""	Plastid
610	Vitvi07g01745	VIT_07s0031g00620	-2.25	0.173	Zeaxanthin epoxidase (ZEP) (ABA1)	Plastid
611	Vitvi19g00909	VIT_19s0015g01760	0.87	0.173	Photosystem I reaction center subunit V (PSAG)	Plastid
612	Vitvi02g01183	VIT_02s0033g01400	-2.5	0.174	\Alternative oxidase 1a, (AOX1A)\""	Plastid
613	Vitvi07g01894	VIT_07s0031g02220	0.4	0.176	Unknown protein	Plastid
614	Vitvi19g01981	VIT_19s0014g05080	0.63	0.176	Oxygen evolving enhancer 3 (PsbQ)	Plastid
615	Vitvi10g00054	VIT_10s0116g00970	1.2	0.176	Leucyl tRNA synthetase	Plastid
616	Vitvi06g00721	VIT_06s0004g07360	-0.69	0.177	Protein phosphatase 2C	Plastid
617	Vitvi06g01428	VIT_06s0061g01530	-0.32	0.177	Protein tyrosine phosphatase	Plastid
618	Vitvi04g00610	VIT_04s0008g06780	0.35	0.179	Phospholipid-hydroperoxide glutathione peroxidase.	Plastid
619	Vitvi09g00058	VIT_09s0002g00790	-2	0.18	Beta-ketoacyl-ACP synthase II	Plastid
620	Vitvi02g01805	VIT_00s0616g00020	-5.25	0.181	0	Plastid
621	Vitvi02g00394	VIT_02s0025g04350	-0.74	0.182	C2 domain protein	Plastid
622	Vitvi06g00063	VIT_06s0004g00610	-0.45	0.183	Accelerated cell death 1 ACD1	Plastid
623	Vitvi14g01684	VIT_14s0066g00410	-0.42	0.183	Aldose 1-epimerase	Plastid
624	Vitvi04g01597	VIT_04s0044g00320	-0.98	0.185	Unknown protein	Plastid
625	Vitvi17g00016	VIT_17s0000g00110	0.69	0.185	Rubredoxin	Plastid
626	Vitvi05g00322	VIT_05s0020g01540	-2.25	0.188	Protein arginine N-methyltransferase	Plastid
627	Vitvi11g01239	VIT_11s0052g00920	-1.8	0.19	Unknown protein	Plastid
628	Vitvi18g02589	VIT_18s0001g06610	-0.57	0.19	Plastid-targeted protein 2	Plastid
629	Vitvi14g01544	VIT_14s0068g02020	0.8	0.192	YrdC	Plastid
630	Vitvi07g02589	VIT_00s0199g00150	-0.86	0.193	Threonine endopeptidase	Plastid
631	Vitvi02g01811	VIT_00s0533g00020	2.16	0.193	0	Plastid
632	Vitvi14g01521	VIT_14s0068g01730	1.58	0.194	ABCNAP14	Plastid
633	Vitvi17g00181	VIT_17s0000g02160	1.69	0.194	Unknown protein	Plastid
634	Vitvi02g00133	VIT_02s0025g01470	-1.37	0.195	Unknown protein	Plastid
635	Vitvi06g01122	VIT_06s0009g02300	-1.31	0.197	Cysteine desulfurase	Plastid
636	Vitvi11g00713	VIT_11s0037g00330	-1.1	0.197	Unknown protein	Plastid
637	Vitvi14g00439	VIT_14s0030g01900	-0.24	0.2	Ribose-5-phosphate isomerase	Plastid
638	Vitvi14g02032	VIT_14s0108g01560	-0.38	0.201	\Alpha-1,4 glucan phosphorylase, L isozyme, chloroplast precursor\""	Plastid
639	Vitvi09g00529	VIT_09s0002g06120	-0.74	0.205	Biotin carboxyl carrier protein of acetyl-CoA carboxylase	Plastid
640	Vitvi14g01138	VIT_14s0006g02600	-1.2	0.205	Wall-associated kinase 4	plastid
641	Vitvi04g01116	VIT_04s0023g00080	-0.45	0.207	CYP97B	Plastid
642	Vitvi19g00162	VIT_19s0014g01930	1.74	0.207	Unknown protein	Plastid
643	Vitvi01g00819	VIT_01s0026g00600	0.7	0.209	VviTPS143	Plastid
644	Vitvi11g00295	VIT_11s0016g03440	-0.81	0.211	Lactoylglutathione lyase	Plastid
645	Vitvi17g00287	VIT_17s0000g03310	-0.32	0.211	Heat shock protein 70	Plastid
646	Vitvi05g00817	VIT_05s0049g01760	-0.31	0.213	Proton gradient regulation 5 (PGR5)	Plastid
647	Vitvi01g02296	VIT_01s0244g00170	1.15	0.213	Cytokinin-repressed protein CR9	Plastid
648	Vitvi03g01805	VIT_03s0017g00710	1.16	0.217	flavonol synthase	Plastid
649	Vitvi13g01173	VIT_13s0047g00510	0.89	0.218	DNA gyrase subunit A	Plastid
650	Vitvi11g01466	VIT_11s0118g00610	1.42	0.219	Methyltransferase type 11	Plastid
651	Vitvi15g00883	VIT_15s0048g02580	0.75	0.223	Pyruvate dehydrogenase E1 component alpha subunit	Plastid
652	Vitvi09g01238	VIT_09s0018g01270	-2.1	0.224	Ribulose bisphosphate carboxylase/oxygenase activase 2	Plastid
653	Vitvi15g00492	VIT_15s0021g00830	-0.74	0.225	\Chaperonin 10, Chloroplast\""	Plastid
654	Vitvi11g00488	VIT_11s0016g05570	0.42	0.226	\Thylakoid lumenal 16.5 kDa protein, chloroplast precursor\""	Plastid
655	Vitvi14g01006	VIT_14s0006g01880	-1.1	0.231	ATP-dependent Clp protease proteolytic subunit (ClpP3)	Plastid
656	Vitvi16g00796	VIT_16s0022g01440	0.24	0.231	\Transketolase, chloroplast precursor\""	Plastid
657	Vitvi18g00362	VIT_18s0001g04860	-1.25	0.233	Aspartate transaminase.	Plastid
658	Vitvi01g00223	VIT_01s0011g02850	0.68	0.233	VviTPS143	Plastid
659	Vitvi13g01335	VIT_13s0084g00850	-1.31	0.234	NADPH:quinone oxidoreductase	Plastid
660	Vitvi13g00220	VIT_13s0067g03730	-0.63	0.234	Unknown	Plastid
661	Vitvi19g00125	VIT_19s0014g01520	0.63	0.234	4-methyl-5-thiazole monophosphate biosynthesis protein	Plastid
662	Vitvi02g00437	VIT_02s0025g04750	-1.23	0.235	Glycerate dehydrogenase	Plastid
663	Vitvi11g00041	VIT_11s0016g00600	-1.17	0.236	\Beta-ketoacyl ACP synthase, plastidic\""	Plastid
664	Vitvi03g00025	VIT_03s0038g00320	-0.84	0.236	Unknown protein	Plastid
665	Vitvi02g00513	VIT_02s0154g00100	-0.88	0.237	Transaldolase totaL2	Plastid
666	Vitvi09g01601	VIT_09s0002g04360	0.6	0.237	\Thylakoid membrane phosphoprotein 14 kda, chloroplast precursor\""	Plastid
667	Vitvi09g01297	VIT_09s0018g01870	-6.64	0.238	\D-3-phosphoglycerate dehydrogenase, chloroplast precursor (3-PGDH)\""	Plastid
668	Vitvi09g01025	VIT_09s0070g00580	-2.05	0.243	Diaminopimelate decarboxylase	Plastid
669	Vitvi07g01765	VIT_07s0031g00820	1.61	0.243	\Methionine aminopeptidase 1B, chloroplast precursor\""	Plastid
670	Vitvi18g02474	VIT_18s0122g00460	0.91	0.245	CP12-3	Plastid
671	Vitvi03g00210	VIT_03s0038g03440	1.2	0.249	Alanyl-tRNA synthetase	Plastid
672	Vitvi14g00424	VIT_14s0030g01740	0.52	0.252	Zeta-carotene desaturase ZDS1	Plastid
673	Vitvi04g00229	VIT_04s0008g02640	-3.57	0.253	PAP/fibrillin family	Plastid
674	Vitvi13g00883	VIT_13s0106g00740	-0.54	0.255	Bile acid:sodium symporter	Plastid
675	Vitvi13g01385	VIT_13s0084g00160	0.29	0.256	Proline-rich family protein	Plastid
676	Vitvi04g01082	VIT_04s0043g01010	1.01	0.256	Violaxanthin de-epoxidase	Plastid
677	Vitvi13g00522	VIT_13s0019g03470	0.25	0.258	Translation initiation factor eIF-3 subunit 5	Plastid
678	Vitvi16g00863	VIT_16s0022g02070	0.68	0.258	no hit	Plastid
679	Vitvi18g01252	VIT_18s0001g15710	-2.59	0.259	Electron carrier/ oxidoreductase	Plastid
680	Vitvi13g01215	VIT_13s0047g01050	-0.94	0.259	Valine--tRNA ligase	Plastid
681	Vitvi12g01658	VIT_12s0055g00480	-0.38	0.261	Amine oxidase	Plastid
682	Vitvi09g00733	VIT_09s0002g08260	-1.74	0.265	PRLI-interacting factor L	Plastid
683	Vitvi01g00664	VIT_00s0225g00150	-1.55	0.265	VviTPS143	Plastid
684	Vitvi07g00449	VIT_07s0005g01820	-1.64	0.268	Nitrogen fixation NifU	Plastid
685	Vitvi04g01540	VIT_00s0684g00030	-1.78	0.269	SEN1 (dark inducible 1)	Plastid
686	Vitvi13g01905	VIT_13s0067g02510	0.75	0.269	Protein phosphatase	Plastid
687	Vitvi09g01372	VIT_09s0054g00600	0.44	0.27	Pyridoxamine 5-phosphate oxidase	Plastid
688	Vitvi18g00436	VIT_18s0001g06250	0.4	0.273	3-deoxy-D-arabino-heptulosonate 7-phosphate synthase	Plastid
689	Vitvi07g01818	VIT_07s0031g01420	0.41	0.275	ATATH13	Plastid
690	Vitvi01g01017	VIT_01s0026g02480	-0.91	0.277	VviTPS143	Plastid
691	Vitvi05g02262	VIT_05s0094g00890	0.75	0.277	Haloacid dehalogenase hydrolase	Plastid
692	Vitvi13g01077	VIT_13s0175g00100	-1.37	0.278	Sad1/unc-84 protein	Plastid
693	Vitvi18g01620	VIT_18s0072g00300	-1.03	0.278	5-formyltetrahydrofolate cycloligase	Plastid
694	Vitvi16g01229	VIT_16s0050g02630	0.9	0.278	FtsH protease that is localized to the chloroplast	Plastid
695	Vitvi07g00265	VIT_07s0104g01480	0.35	0.281	Cold-induced thioredoxin domain	Plastid
696	Vitvi16g01411	VIT_16s0098g01840	-1.42	0.286	EMB1796 (embryo defective 1796)	Plastid
697	Vitvi07g01462	VIT_00s0199g00220	0.99	0.286	Phosphofructokinase	Plastid
698	Vitvi14g01456	VIT_14s0068g01020	-0.5	0.288	Unknown protein	Plastid
699	Vitvi07g00282	VIT_07s0104g01790	-2.84	0.289	Autophagy 18 ATG18d	plastid
700	Vitvi05g00607	VIT_05s0020g04440	-1.52	0.291	Unknown protein	plastid
701	Vitvi15g01576	VIT_15s0046g00440	-0.58	0.291	Phosphatidylinositol 3- and 4-kinase / ubiquitin	cTP
702	Vitvi13g01075	VIT_13s0175g00080	-1.15	0.292	Calcium dependent protein kinase 1	Plastid
703	Vitvi19g00191	VIT_19s0014g02230	-0.95	0.292	\Ribosomal protein S20, Chloroplast 30S\""	Plastid
704	Vitvi17g00864	VIT_17s0000g08780	1.06	0.292	Unknown protein	Plastid
705	Vitvi03g00514	VIT_03s0063g00280	-1.97	0.296	Thioredoxin M-type 3	Plastid
706	Vitvi14g00614	VIT_14s0036g00470	-0.38	0.296	Unknown protein	Plastid
707	Vitvi07g01793	VIT_07s0031g01150	0.65	0.298	Peptidyl-prolyl cis-trans isomerase	Plastid
708	Vitvi13g00198	VIT_13s0067g03290	-0.54	0.299	Ribosomal protein L10	Plastid
709	Vitvi15g01048	VIT_15s0046g01660	1.07	0.3	Unknown protein	Plastid
710	Vitvi01g01500	VIT_01s0010g02170	0.71	0.301	VviTPS143	Plastid
711	Vitvi03g00723	VIT_03s0088g00410	-0.44	0.301	\Pyruvate kinase isozyme A, chloroplast precursor\""	cTP
712	Vitvi01g00450	VIT_01s0011g05300	-1.74	0.304	VviTPS143	Plastid
713	Vitvi02g00785	VIT_02s0012g02160	-0.84	0.304	Glycerol-3-phosphate acyltransferase	Plastid
714	Vitvi05g00620	VIT_05s0020g04590	-0.6	0.304	Acylamino-acid-releasing enzyme	Plastid
715	Vitvi18g00556	VIT_18s0001g07920	0.68	0.305	Pentatricopeptide (PPR) repeat-containing	Plastid
716	Vitvi09g00439	VIT_09s0002g05200	-1.03	0.306	Phosphoribulokinase/uridine kinase	Plastid
717	Vitvi18g00113	VIT_18s0001g00090	-0.99	0.307	Seed maturation protein PM23	Plastid
718	Vitvi05g01629	VIT_05s0094g00820	0.27	0.311	Unknown protein	Plastid
719	Vitvi09g01263	VIT_09s0018g01610	-0.8	0.314	2-dehydropantoate 2-reductase	Plastid
720	Vitvi10g00740	VIT_10s0003g02900	-0.58	0.315	LHCII type I CAB-1	Plastid
721	Vitvi17g00132	VIT_17s0000g01640	-0.69	0.318	Metallo-beta-lactamase EMB2746	Plastid
722	Vitvi06g01061	VIT_06s0009g01670	0.31	0.319	forkhead-associated domain-containing protein	Plastid
723	Vitvi01g01620	VIT_01s0010g03310	1.16	0.319	VviTPS143	plastid
724	Vitvi12g02115	VIT_12s0035g01750	-2.67	0.322	Unknown protein	Plastid
725	Vitvi15g01141	VIT_15s0046g02860	-0.14	0.323	Riboflavin biosynthesis protein ribD	Plastid
726	Vitvi02g00975	VIT_02s0033g00060	-0.91	0.324	DNAJ plastid division protein (ARC6)	Plastid
727	Vitvi05g01685	VIT_05s0094g01390	-0.27	0.326	Ion channel OEP37	Plastid
728	Vitvi07g00125	VIT_07s0151g01000	1.95	0.33	Photosystem I reaction center subunit II (PSAD)	Plastid
729	Vitvi14g01656	VIT_14s0066g00160	-0.83	0.331	Ubiquinone/menaquinone biosynthesis methyltransferase UbiE	Plastid
730	Vitvi19g01523	VIT_19s0027g00500	-2.41	0.337	GTP-binding protein YchF	Plastid
731	Vitvi07g01831	VIT_07s0031g01560	0.61	0.342	Unknown protein	Plastid
732	Vitvi01g00995	VIT_01s0026g02340	-1.41	0.342	VviTPS143	plastid
733	Vitvi08g01386	VIT_08s0007g02490	-0.24	0.347	\2-cys peroxiredoxin BAS1, chloroplast precursor\""	Plastid
734	Vitvi03g00631	VIT_03s0091g00700	-0.66	0.348	ATP-dependent Clp protease proteolytic subunit (ClpR1) (nClpP5)	Plastid
735	Vitvi14g01754	VIT_14s0066g01110	-0.4	0.348	\Ribosomal protein L12-1, chloroplast (CL12-A) 50S\""	Plastid
736	Vitvi05g01408	VIT_05s0124g00390	-0.92	0.351	2-isopropylmalate synthase B	Plastid
737	Vitvi16g00838	VIT_16s0022g01840	0.41	0.352	Clp amino terminal domain-containing protein	Plastid
738	Vitvi07g03099	VIT_00s0734g00030	-1.12	0.357	No hit	Plastid
739	Vitvi17g00607	VIT_17s0000g06270	-0.26	0.357	Malate dehydrogenase precursor	Plastid
740	Vitvi02g00137	VIT_02s0025g01500	-0.16	0.357	\Nucleoside diphosphate kinase 3, (NDK3)\""	plastid
741	Vitvi03g00062	VIT_03s0038g00910	-1.14	0.359	\Ribosome-binding factor A, chloroplast precursor\""	Plastid
742	Vitvi18g00046	VIT_18s0122g00680	-0.46	0.359	Oxygen-evolving complex PsbP	Plastid
743	Vitvi13g00207	VIT_13s0067g03440	2.09	0.359	Phosphatidylglycerolphosphate synthase (PGS1)	Plastid
744	Vitvi14g01339	VIT_14s0083g01010	-0.18	0.361	Protein disulfide oxidoreductase DSBA oxidoreductase	Plastid
745	Vitvi04g02037	VIT_04s0043g00720	0.21	0.361	Transketolase	Plastid
746	Vitvi14g00237	VIT_14s0128g00750	-1.13	0.363	Aminopeptidase	Plastid
747	Vitvi14g02506	VIT_14s0060g02160	-1.1	0.363	ATP-dependent Clp protease proteolytic subunit (ClpR1) (nClpP5)	Plastid
748	Vitvi08g01095	VIT_08s0040g02670	0.26	0.365	\Lumen common protein , Chloroplast\""	Plastid
749	Vitvi14g00476	VIT_14s0030g02220	0.92	0.366	Sec-independent protein translocase protein TatA	Plastid
750	Vitvi11g00260	VIT_11s0016g03070	-0.2	0.368	Hexokinase-2	cTP
751	Vitvi02g00674	VIT_02s0012g01050	-0.45	0.37	ABC protein 6 non-intrinsic	Plastid
752	Vitvi15g01054	VIT_15s0046g01770	0.64	0.37	D-erythro-sphingosine kinase	Plastid
753	Vitvi08g00995	VIT_08s0040g01400	0.34	0.372	Thylakoid lumenal 15.0 kDa protein 2	Plastid
754	Vitvi02g00215	VIT_02s0025g02450	-0.84	0.373	Unknown protein	Plastid
755	Vitvi14g01157	VIT_14s0006g02720	0.17	0.374	\Hexose transporter, Plastid\""	Plastid
756	Vitvi02g00034	VIT_02s0025g00370	0.62	0.374	\2-C-methyl-D-erythritol 2,4-cyclodiphosphate synthase, chloroplast\""	Plastid
757	Vitvi14g01964	VIT_14s0108g00870	0.27	0.38	Malate dehydrogenase precursor	Plastid
758	Vitvi01g01648	VIT_01s0010g03620	0.69	0.38	VviTPS143	Plastid
759	Vitvi19g01483	VIT_19s0027g00220	0.85	0.38	Unknown protein	Plastid
760	Vitvi15g01060	VIT_15s0046g01830	-0.47	0.382	Pentatricopeptide (PPR) repeat-containing protein	Plastid
761	Vitvi10g00577	VIT_10s0003g01230	-0.26	0.384	Serine esterase	Plastid
762	Vitvi12g00505	VIT_12s0059g02150	-0.72	0.386	\Aconitate hydratase, cytoplasmic\""	Plastid
763	Vitvi17g00413	VIT_17s0000g04540	0.35	0.394	Enolase	Plastid
764	Vitvi14g02607	VIT_14s0030g00830	0.75	0.394	SOD Cu/Zn superoxide dismutase	Plastid
765	Vitvi16g00184	VIT_16s0039g02570	-1.27	0.395	EMB1270	Plastid
766	Vitvi07g01952	VIT_07s0031g02750	-0.36	0.396	CBS domain containing protein	Plastid
767	Vitvi12g00178	VIT_12s0028g02100	1	0.396	\Ribosomal protein S5, bacterial and organelle form\""	plastid
768	Vitvi06g01684	VIT_06s0004g04240	0.51	0.397	Histone H2B	Plastid
769	Vitvi04g00178	VIT_04s0008g02050	0.75	0.397	\Hydrolase, alpha/beta fold\""	Plastid
770	Vitvi07g00240	VIT_07s0104g01240	-0.49	0.398	DegP2 protease	Plastid
771	Vitvi11g00327	VIT_11s0016g03820	0.57	0.398	Signal peptidase I	Plastid
772	Vitvi07g01853	VIT_07s0031g01770	2.26	0.398	Violaxanthin de-epoxidase	Plastid
773	Vitvi13g00334	VIT_13s0019g02070	-1.15	0.398	\Phosphoribosylformylglycinamidine synthase, chloroplast precursor\""	cTP
774	Vitvi01g01562	VIT_01s0010g02750	0.43	0.398	VviTPS143	cTP
775	Vitvi07g02588	VIT_00s0199g00120	-0.27	0.401	Heat shock protein binding	Plastid
776	Vitvi11g01343	VIT_11s0016g01340	-0.25	0.404	Unknown protein	Plastid
777	Vitvi10g00832	VIT_10s0003g03850	1.78	0.407	Protease Do-like 5	Plastid
778	Vitvi13g01061	VIT_13s0073g00650	-0.58	0.409	Pyrimidine 5'-nucleotidase	Plastid
779	Vitvi14g00246	VIT_14s0128g00470	-1.11	0.414	Unknown protein	Plastid
780	Vitvi07g01674	VIT_07s0129g01040	0.58	0.414	Copper-exporting ATPase HMA1 (Heavy metal ATPase 1)	Plastid
781	Vitvi14g01466	VIT_14s0068g01130	0.44	0.414	Zinc finger (C3HC4-type ring finger)	plastid
782	Vitvi08g00070	VIT_08s0056g00810	-1.43	0.415	Co-chaperone grpE	Plastid
783	Vitvi11g00725	VIT_11s0037g00520	-2.47	0.416	Translation initiation factor IF-3	Plastid
784	Vitvi04g01195	VIT_04s0023g00780	0.04	0.416	Phage shock protein A	Plastid
785	Vitvi13g01918	VIT_13s0067g03180	0.21	0.416	Unknown protein	Plastid
786	Vitvi13g01572	VIT_13s0019g01720	0.9	0.416	Abscisic acid insensitive 8	plastid
787	Vitvi19g00552	VIT_19s0090g01030	-2	0.417	Aspartate carbamoyltransferase chloroplast precursor	Plastid
788	Vitvi03g00203	VIT_03s0038g03250	0.35	0.417	Vestitone reductase	Plastid
789	Vitvi07g00041	VIT_07s0141g00310	0.6	0.418	Phosphoribulokinase/uridine kinase	Plastid
790	Vitvi18g02323	VIT_18s0001g03600	-0.52	0.419	Histidyl-tRNA synthetase	Plastid
791	Vitvi04g01420	VIT_04s0023g02990	1.26	0.422	Cell growth defect factor 1	Plastid
792	Vitvi02g00558	VIT_00s0229g00020	-1.64	0.426	Asparaginyl-tRNA synthetase	Plastid
793	Vitvi03g00052	VIT_03s0038g00740	0.06	0.426	GC1 (GIANT chloroplast 1)	Plastid
794	Vitvi08g01026	VIT_08s0040g01750	1.16	0.426	Pentatricopeptide (PPR) repeat	Plastid
795	Vitvi04g00297	VIT_04s0008g03370	-0.83	0.427	YebC	Plastid
796	Vitvi16g01405	VIT_16s0098g01780	-0.56	0.43	\Soluble starch synthase 1, chloroplast precursor\""	Plastid
797	Vitvi07g00175	VIT_07s0104g00480	-1.92	0.433	Dynamin	Plastid
798	Vitvi15g01107	VIT_15s0046g02390	-0.25	0.434	ANTR2 (anion transporter 2)	Plastid
799	Vitvi07g01835	VIT_07s0031g01600	0.42	0.436	Shikimate kinase	Plastid
800	Vitvi08g01674	VIT_08s0007g05690	0.29	0.436	\Lycopene beta cyclase, chloroplast precursor\""	plastid
801	Vitvi06g00595	VIT_06s0004g06120	-1.29	0.437	Cell division protein FtsZ	Plastid
802	Vitvi01g01510	VIT_01s0010g02280	0.98	0.437	VviTPS143	Plastid
803	Vitvi06g00614	VIT_06s0004g06300	-1.09	0.441	Cell division cycle 6	plastid
804	Vitvi01g00957	VIT_01s0026g01930	-0.56	0.445	VviTPS143	Plastid
805	Vitvi01g02136	VIT_01s0026g02660	0.74	0.45	Negatively light-regulated protein	Plastid
806	Vitvi07g02896	VIT_00s0245g00050	0.31	0.453	No hit	Plastid
807	Vitvi06g01349	VIT_06s0061g00750	-0.32	0.454	\Superoxide dismutase [Cu-Zn], chloroplast precursor\""	Plastid
808	Vitvi13g01915	VIT_13s0067g03060	-0.09	0.455	Methionyl-tRNA synthetase	plastid
809	Vitvi08g01886	VIT_08s0007g08270	0.78	0.456	Pentatricopeptide (PPR) repeat	Plastid
810	Vitvi02g00326	VIT_02s0025g03530	0.2	0.457	Gamma-glutamylcysteine synthetase	Plastid
811	Vitvi04g01321	VIT_04s0023g02000	0.49	0.465	Integral membrane protein-like	Plastid
812	Vitvi18g00621	VIT_18s0001g08630	-0.22	0.468	Unknown protein	Plastid
813	Vitvi07g00465	VIT_07s0005g02010	0.3	0.468	Nitrogen regulatory protein PII 1	Plastid
814	Vitvi12g02552	VIT_12s0142g00420	-0.47	0.469	Copper-transporting ATPase PAA1	Plastid
815	Vitvi01g00861	VIT_01s0026g00990	-0.41	0.469	VviTPS143	Plastid
816	Vitvi03g00556	VIT_03s0180g00160	0.4	0.471	ATTIC21/CIA5/TIC21 (chloroplast import apparatus 5)	Plastid
817	Vitvi15g00148	VIT_15s0024g01460	1.12	0.471	FtsH protease	Plastid
818	Vitvi17g00959	VIT_17s0000g09690	0.34	0.472	L-isoaspartate-O-methyl transferase	Plastid
819	Vitvi18g02192	VIT_18s0001g06720	0.14	0.473	Rieske [2Fe-2S] domain	Plastid
820	Vitvi14g02434	VIT_14s0060g00110	0.3	0.473	\Glutamyl-tRNA synthetase, cytoplasmic\""	plastid
821	Vitvi13g00208	VIT_13s0067g03470	0.42	0.474	Glutathione S-transferase GSTO1	Plastid
822	Vitvi10g01458	VIT_10s0042g00200	-2.69	0.476	Thioredoxin X	Plastid
823	Vitvi14g01548	VIT_14s0068g02070	-0.53	0.477	Peptidase M48	Plastid
824	Vitvi07g01827	VIT_07s0031g01500	2.05	0.477	Unknown protein	Plastid
825	Vitvi02g01749	VIT_00s1217g00010	-0.23	0.483	0	Plastid
826	Vitvi05g01325	VIT_05s0062g00910	0.71	0.483	YGGT	Plastid
827	Vitvi12g02442	VIT_12s0134g00410	0.37	0.485	frataxin protein	Plastid
828	Vitvi11g00400	VIT_11s0016g04560	0.14	0.486	Bile acid sodium symporter	Plastid
829	Vitvi13g00589	VIT_13s0019g04130	0.43	0.487	AarF domain containing kinase	Plastid
830	Vitvi01g00360	VIT_01s0011g04350	-0.13	0.489	VviTPS143	Plastid
831	Vitvi07g00294	VIT_07s0005g00100	0.5	0.489	LPA1 (LOW PSII accumulation1)	Plastid
832	Vitvi05g00799	VIT_05s0049g01500	-0.48	0.49	\DAG protein, chloroplast precursor\""	Plastid
833	Vitvi13g01222	VIT_13s0047g01100	-1.13	0.491	Vacuolar protein sorting 36	Plastid
834	Vitvi13g00692	VIT_13s0019g05160	-0.51	0.491	Pullulanase	Plastid
835	Vitvi02g00991	VIT_02s0033g00180	0.5	0.491	Phenylpropanoid:glucosyltransferase 2	Plastid
836	Vitvi06g00568	VIT_06s0004g05860	-0.78	0.491	Unknown protein	plastid
837	Vitvi14g01495	VIT_14s0068g01440	-0.64	0.491	Beta-ketoacyl-CoA synthase	cTP
838	Vitvi06g00831	VIT_06s0004g08350	0.42	0.498	ABC transporter atm	Plastid
839	Vitvi04g00605	VIT_04s0008g06690	2.26	0.501	Proton gradient regulation 3	Plastid
840	Vitvi03g00449	VIT_03s0063g01100	0.88	0.504	Unknown protein	Plastid
841	Vitvi01g00295	VIT_01s0011g03620	0.17	0.505	VviTPS143	Plastid
842	Vitvi16g01909	VIT_16s0050g00800	0.47	0.507	Sec-independent protein translocase protein TatA	Plastid
843	Vitvi14g02511	VIT_14s0060g02430	1.07	0.507	Photosystem II oxygen evolving complex protein PsbP	Plastid
844	Vitvi12g00770	VIT_12s0057g01480	0.35	0.515	\Glucose-1-phosphate adenylyltransferase small subunit, chloroplast\""	Plastid
845	Vitvi15g01491	VIT_15s0048g00360	-1.74	0.516	5-enolpyruvylshikimate 3-phosphate synthase	Plastid
846	Vitvi18g00338	VIT_18s0001g04190	-0.64	0.516	Co-chaperone grpE	Plastid
847	Vitvi13g00877	VIT_13s0106g00700	-0.49	0.516	Aspartyl aminopeptidase	Plastid
848	Vitvi16g01282	VIT_16s0098g00290	-0.12	0.516	GLT1 (NADH-dependent glutamate synthase 1 gene)	Plastid
849	Vitvi11g01205	VIT_11s0052g00610	-0.24	0.52	Homogenitisate geranylgeranyl transferase	Plastid
850	Vitvi02g00509	VIT_02s0154g00040	0.44	0.52	Thylakoid lumenal protein	Plastid
851	Vitvi15g00695	VIT_15s0048g00430	0.04	0.524	Nitroreductase	Plastid
852	Vitvi06g00767	VIT_06s0004g07730	0.06	0.527	\Inner envelope protein, 110 kD (IEP110) precursor, Chloroplast\""	Plastid
853	Vitvi04g00366	VIT_04s0008g04240	-0.29	0.531	ferredoxin	Plastid
854	Vitvi08g00159	VIT_08s0032g00050	-0.82	0.532	Acyl-activating enzyme 15	Plastid
855	Vitvi08g01660	VIT_08s0007g05410	-0.81	0.539	Cystathionine beta-lyase	Plastid
856	Vitvi00g01145	VIT_00s1547g00010	-0.16	0.54	Pentatricopeptide (PPR) repeat-containing protein	Plastid
857	Vitvi12g02046	VIT_12s0035g01080	-0.44	0.541	\Carotenoid isomerase 1, chloroplast precursor\""	Plastid
858	Vitvi01g01903	VIT_01s0011g02430	-0.15	0.541	Metal-dependent phosphohydrolase HD domain-containing protein	Plastid
859	Vitvi14g01212	VIT_14s0006g03060	-0.51	0.543	\Ribosomal protein S3, Chloroplast 30S\""	Plastid
860	Vitvi07g01677	VIT_07s0129g01060	0.39	0.543	D-amino acid oxidase	Plastid
861	Vitvi06g01444	VIT_06s0080g00030	-0.2	0.546	Aldo/keto reductase	Plastid
862	Vitvi15g00514	VIT_15s0021g00990	-0.4	0.547	LOL3 (LSD ONE like 3)	plastid
863	Vitvi04g00321	VIT_04s0008g03680	-0.13	0.548	Unknown protein	plastid
864	Vitvi05g00834	VIT_05s0049g01930	-0.71	0.549	RNA-binding protein cp29	Plastid
865	Vitvi06g00585	VIT_06s0004g06040	0.63	0.553	ANTR2 (anion transporter 2)	Plastid
866	Vitvi06g00598	VIT_06s0004g06140	-0.47	0.555	Ribosomal protein L4	Plastid
867	Vitvi06g01740	VIT_06s0004g06170	-0.46	0.556	Thylakoid soluble phosphoprotein	cTP
868	Vitvi01g01339	VIT_01s0010g00920	-1.96	0.558	VviTPS143	Plastid
869	Vitvi13g00254	VIT_13s0019g00320	0.11	0.56	Photosystem II protein P PsbP	Plastid
870	Vitvi08g01714	VIT_08s0007g06200	0.18	0.56	Rhodanese domain-containing protein	Plastid
871	Vitvi03g00782	VIT_03s0088g01170	-0.19	0.562	Proline iminopeptidase	Plastid
872	Vitvi10g00195	VIT_00s0187g00200	0.24	0.562	Unknown protein	Plastid
873	Vitvi18g00758	VIT_18s0001g10170	-0.38	0.562	PAB8 (poly(A) binding protein 8)	plastid
874	Vitvi19g00569	VIT_19s0090g01210	1.06	0.565	Trigger factor type chaperone	Plastid
875	Vitvi11g00672	VIT_11s0016g00120	-0.6	0.566	\Omega-6 fatty acid desaturase, chloroplast (FAD6) (FADC)\""	Plastid
876	Vitvi14g01765	VIT_14s0066g01240	0.57	0.572	L-aspartate oxidase	Plastid
877	Vitvi03g00356	VIT_03s0063g02300	-0.92	0.574	ATP-dependent Clp protease proteolytic subunit (ClpP)	Plastid
878	Vitvi14g00057	VIT_14s0060g00640	-0.57	0.574	Glucose-6-phosphate dehydrogenase	Plastid
879	Vitvi19g01702	VIT_19s0085g00490	0.58	0.575	FtsH protease 12	Plastid
880	Vitvi08g00004	VIT_08s0056g00030	0.6	0.575	\Diadenosine 5',5'''-P1,P4-tetraphosphate hydrolase\""	Plastid
881	Vitvi19g00577	VIT_19s0090g01290	-1.22	0.58	Serine/threonine-protein phosphatase PP-X isozyme 2	Plastid
882	Vitvi07g01445	VIT_00s0407g00040	0	0.581	Thymidylate synthase	Plastid
883	Vitvi09g00284	VIT_09s0002g03450	-0.2	0.582	Taurine dioxygenase	Plastid
884	Vitvi17g00866	VIT_17s0000g08790	0.07	0.582	EMB2759 (embryo defective 2759)	Plastid
885	Vitvi08g00113	VIT_08s0056g01270	-0.53	0.585	EGY1 (Ethylene-dependent gravitropism-deficient and yellow-green 1)	Plastid
886	Vitvi15g00679	VIT_15s0048g00240	0.17	0.592	Phosphatidate cytidylyltransferase	Plastid
887	Vitvi11g00414	VIT_11s0016g04680	-0.32	0.593	No hit	Plastid
888	Vitvi13g00123	VIT_13s0067g02060	-0.51	0.599	Biotin/lipoyl attachment domain-containing protein	Plastid
889	Vitvi13g00588	VIT_13s0019g04120	-0.19	0.602	Rhomboid	plastid
890	Vitvi18g00566	VIT_18s0001g08030	-0.26	0.608	Phosphoglycerate mutase	Plastid
891	Vitvi01g01758	VIT_01s0244g00140	-0.4	0.609	Aspartate kinase	Plastid
892	Vitvi11g00262	VIT_11s0016g03100	-0.28	0.614	6-phosphogluconate dehydrogenase	Plastid
893	Vitvi12g00643	VIT_12s0057g00300	0.32	0.614	Unknown protein	Plastid
894	Vitvi13g00193	VIT_13s0067g03210	0.51	0.614	AarF domain containing kinase 1	Plastid
895	Vitvi07g01852	VIT_07s0031g01760	0.78	0.614	Chloroplast lumen common family protein	Plastid
896	Vitvi07g00674	VIT_07s0005g04180	0.04	0.615	Glutathione S-transferase	Plastid
897	Vitvi01g00368	VIT_01s0011g04410	0.28	0.616	VviTPS143	Plastid
898	Vitvi16g01220	VIT_16s0050g02570	0.35	0.618	Protein phosphatase 2C	plastid
899	Vitvi15g01644	VIT_15s0046g02020	1.9	0.62	BPS1 (BYPASS 1)	Plastid
900	Vitvi13g00637	VIT_13s0019g04590	-0.98	0.622	Arsenite-transporting ATPase (ArsA)	Plastid
901	Vitvi06g01354	VIT_06s0061g00790	-0.06	0.63	Pheophorbide a oxygenase	Plastid
902	Vitvi12g00711	VIT_12s0057g00940	0.29	0.63	\Glucose-6-phosphate 1-dehydrogenase 2, chloroplast precursor\""	Plastid
903	Vitvi07g00422	VIT_07s0005g01530	-0.51	0.637	ATP-dependent Clp protease proteolytic subunit (ClpP1)	Plastid
904	Vitvi17g00030	VIT_17s0000g00280	-0.1	0.641	Magnesium-protoporphyrin O-methyltransferase	Plastid
905	Vitvi16g01093	VIT_16s0050g01000	-0.32	0.645	Unknown protein	Plastid
906	Vitvi11g00192	VIT_11s0016g02350	-0.44	0.646	Ubiquinone/menaquinone biosynthesis methyltransferase UbiE	plastid
907	Vitvi05g00498	VIT_05s0020g03440	-0.37	0.653	Photosystem II 11 kDa protein PSB27	Plastid
908	Vitvi02g00983	VIT_02s0033g00130	0.08	0.653	Cis-zeatin O-beta-D-glucosyltransferase	Plastid
909	Vitvi10g00739	VIT_10s0003g02880	0.34	0.653	Starch synthase protein	Plastid
910	Vitvi12g00059	VIT_12s0028g00470	-0.16	0.654	Component of oligomeric golgi complex 5	Plastid
911	Vitvi18g01292	VIT_18s0166g00300	-1.25	0.656	\Histidinol dehydrogenase, chloroplast precursor\""	Plastid
912	Vitvi17g00093	VIT_17s0000g01170	0.35	0.657	\Thylakoid lumenal 17.9 kDa protein, chloroplast\""	Plastid
913	Vitvi12g00109	VIT_12s0028g01250	-0.18	0.664	ATP-dependent Clp protease proteolytic subunit (ClpP4)	Plastid
914	Vitvi11g01504	VIT_11s0037g00340	0.03	0.664	Homoserine kinase (HSK)	Plastid
915	Vitvi06g00230	VIT_06s0004g02330	0.1	0.664	Sulfite reductase	Plastid
916	Vitvi01g01706	VIT_01s0146g00120	0.43	0.672	VviTPS143	Plastid
917	Vitvi06g01276	VIT_06s0061g00080	0.02	0.674	Saccharopine dehydrogenase	Plastid
918	Vitvi06g00510	VIT_06s0004g05150	0.36	0.675	TOC75 (translocon outer membrane complex 75)	Plastid
919	Vitvi03g00803	VIT_00s0282g00020	-0.35	0.676	K+ efflux antiporter (KEA3)	Plastid
920	Vitvi18g00541	VIT_18s0001g07760	-0.49	0.68	Unknown protein	Plastid
921	Vitvi18g02431	VIT_18s0089g01390	0.14	0.68	Unknown protein	Plastid
922	Vitvi01g01153	VIT_01s0011g00270	1.26	0.683	VviTPS143	Plastid
923	Vitvi03g00485	VIT_03s0063g00680	-0.17	0.686	Zinc metalloprotease pitrilysin sub A	Plastid
924	Vitvi08g00989	VIT_08s0040g01360	0.06	0.686	Histidyl-tRNA synthetase	Plastid
925	Vitvi15g01549	VIT_15s0048g02500	-0.16	0.691	\Thylakoid membrane phosphoprotein 14 kda, chloroplast precursor\""	Plastid
926	Vitvi08g01765	VIT_08s0007g06780	-0.09	0.694	Unknown protein	Plastid
927	Vitvi01g00301	VIT_01s0011g03700	0.8	0.698	VviTPS143	Plastid
928	Vitvi18g00393	VIT_18s0001g05440	0.9	0.699	Methyltransferase type 11	Plastid
929	Vitvi07g00795	VIT_07s0005g05610	-0.25	0.7	3-ketoacyl-CoA thiolase PED1	Plastid
930	Vitvi07g00128	VIT_07s0151g01060	0	0.704	Chalcone isomerase	Plastid
931	Vitvi01g01033	VIT_01s0026g02640	0.24	0.707	VviTPS143	Plastid
932	Vitvi08g01150	VIT_08s0040g03230	0	0.709	Unknown protein	Plastid
933	Vitvi07g00652	VIT_07s0005g03930	-0.06	0.71	\Developmental protein DAG, plastid\""	Plastid
934	Vitvi14g01151	VIT_14s0006g02670	-0.66	0.714	Chloroplastic RNA splicing factor 1	Plastid
935	Vitvi04g01542	VIT_00s0510g00010	-0.29	0.717	Unknown protein	Plastid
936	Vitvi18g01268	VIT_18s0166g00130	0.04	0.718	\Substrate carrier, Mitochondrial\""	Plastid
937	Vitvi18g00454	VIT_18s0001g06520	-0.07	0.72	Isoamylase protein.	Plastid
938	Vitvi10g00094	VIT_10s0116g01730	-0.37	0.721	\Soluble starch synthase 3, chloroplast precursor\""	Plastid
939	Vitvi13g00712	VIT_13s0074g00040	-0.19	0.727	\Phytol kinase 2, chloroplast precursor\""	Plastid
940	Vitvi11g00609	VIT_11s0149g00040	-0.59	0.729	Adenylate kinase	Plastid
941	Vitvi01g01035	VIT_01s0026g02680	0	0.73	VviTPS143	Plastid
942	Vitvi06g00060	VIT_06s0004g00580	-0.09	0.731	\Hydrolase, alpha/beta fold family protein\""	Plastid
943	Vitvi16g01388	VIT_16s0098g01540	0.44	0.731	\Thylakoid lumenal 17.4 kDa protein, chloroplast\""	Plastid
944	Vitvi00g01383	VIT_00s2579g00010	0.01	0.732	Pentatricopeptide (PPR) repeat-containing protein	Plastid
945	Vitvi18g02006	VIT_18s0041g00680	0.2	0.739	Endomembrane protein 70	cTP
946	Vitvi08g00672	VIT_08s0105g00490	0.26	0.743	Glutaredoxin-related protein;	Plastid
947	Vitvi01g00064	VIT_01s0011g00730	0.1	0.744	VviTPS143	Plastid
948	Vitvi01g00536	VIT_01s0011g06260	-0.38	0.745	VviTPS143	Plastid
949	Vitvi17g00430	VIT_17s0000g04680	0.1	0.747	Signal peptide peptidase SPPA	Plastid
950	Vitvi09g01126	VIT_09s0018g00290	-0.18	0.749	Unknown protein	Plastid
951	Vitvi11g00032	VIT_11s0016g00490	-0.21	0.75	CAAX amino terminal protease	plastid
952	Vitvi15g01571	VIT_15s0046g00300	-0.3	0.751	Importin-alpha re-exporter	Plastid
953	Vitvi07g00464	VIT_07s0005g02000	-0.52	0.757	ADP-ribosylation factor A1B	Plastid
954	Vitvi06g00845	VIT_06s0004g08460	-0.08	0.757	CBS1	Plastid
955	Vitvi08g00151	VIT_08s0056g01690	0.3	0.757	LrgB-like family protein	Plastid
956	Vitvi06g00497	VIT_06s0004g05040	-0.1	0.76	Protein-S-isoprenylcysteine O-methyltransferase	Plastid
957	Vitvi12g00717	VIT_12s0057g01000	-0.22	0.761	Unknown protein	Plastid
958	Vitvi09g00199	VIT_09s0002g02380	-0.02	0.761	Thioredoxin 2	Plastid
959	Vitvi09g00557	VIT_09s0002g06390	0.23	0.761	Peptide deformylase	Plastid
960	Vitvi01g00481	VIT_01s0011g05650	-0.51	0.767	VviTPS143	Plastid
961	Vitvi04g01193	VIT_04s0023g00760	-0.07	0.768	Biotin carboxyl carrier protein 2 (BCCP2)	Plastid
962	Vitvi09g01383	VIT_09s0054g00720	0.34	0.768	Tetratricopeptide repeat (TPR)-containing	Plastid
963	Vitvi06g00995	VIT_06s0009g01080	-0.24	0.772	5-methyltetrahydropteroyltriglutamate--homocysteine S-methyltransferase	Plastid
964	Vitvi02g01205	VIT_02s0087g00180	0.16	0.773	Spermidine/putrescine transport system	Plastid
965	Vitvi12g00377	VIT_12s0059g00710	-0.01	0.775	Metalloendopeptidase	Plastid
966	Vitvi16g01509	VIT_16s0039g01410	0.2	0.778	\Tocopherol O-methyltransferase, chloroplast precursor\""	Plastid
967	Vitvi19g00441	VIT_19s0177g00140	0.41	0.778	\Thiazole biosynthetic enzyme, chloroplast (ARA6)\""	Plastid
968	Vitvi18g02974	VIT_18s0072g00400	-0.02	0.779	Thioredoxin y1 ATY1	Plastid
969	Vitvi01g00053	VIT_01s0011g00600	0.8	0.779	VviTPS143	Plastid
970	Vitvi13g00613	VIT_13s0019g04370	-0.34	0.784	Phosphoglucomutase/phosphomannomutase	Plastid
971	Vitvi02g00950	VIT_02s0109g00360	-0.26	0.79	Translocase of chloroplast 34	Plastid
972	Vitvi08g01140	VIT_08s0040g03130	0.46	0.794	Unknown protein	Plastid
973	Vitvi05g00419	VIT_05s0020g02600	-0.19	0.794	Serine incorporator 3	plastid
974	Vitvi15g00445	VIT_15s0021g00460	-3.01	0.795	Ribose-phosphate pyrophosphokinase 1	Plastid
975	Vitvi17g01370	VIT_17s0000g02530	0.38	0.796	Peptidyl-prolyl cis-trans isomerase FKBP-type	Plastid
976	Vitvi06g00804	VIT_06s0004g08160	-0.04	0.797	DEAD box RNA helicase (RH20)	Plastid
977	Vitvi19g00933	VIT_19s0015g01940	0.26	0.801	Peroxisomal targeting signal 1 receptor; PTS1 receptor; Pex5p	Plastid
978	Vitvi14g01762	VIT_14s0066g01200	0.05	0.806	Protein kinase beta-1 subunit 5'-AMP-activated	Plastid
979	Vitvi06g01754	VIT_06s0004g06980	0.02	0.807	\Phytol kinase 2, chloroplast precursor\""	Plastid
980	Vitvi17g00384	VIT_17s0000g04270	0.34	0.81	Peptidyl-prolyl cis-trans isomerase B	Plastid
981	Vitvi05g00497	VIT_05s0020g03430	-0.13	0.815	Imidazoleglycerol-phosphate dehydratase	Plastid
982	Vitvi02g00434	VIT_02s0025g04710	-0.07	0.823	Unknown protein	Plastid
983	Vitvi14g00291	VIT_14s0030g00030	0.65	0.823	\Glutathione synthetase, chloroplast precursor\""	Plastid
984	Vitvi19g02013	VIT_19s0090g00390	0.08	0.823	Endoribonuclease L-PSP	cTP
985	Vitvi01g01820	VIT_01s0150g00610	0.09	0.826	SnRK1-interacting protein 1	Plastid
986	Vitvi17g01391	VIT_17s0000g03270	0.04	0.834	CYP77A5P	Plastid
987	Vitvi19g00502	VIT_19s0090g00460	-0.03	0.835	\Aconitate hydratase, cytoplasmic\""	Plastid
988	Vitvi09g00004	VIT_09s0002g00100	-0.01	0.835	Phytoene desaturase	Plastid
989	Vitvi08g01554	VIT_08s0007g04310	-0.63	0.837	Threonine dehydratase/deaminase	Plastid
990	Vitvi18g02629	VIT_18s0001g08480	0.01	0.839	EMB1273 [Arabidopsis lyrata subsp. lyrata]	Plastid
991	Vitvi09g00577	VIT_09s0002g06560	-0.09	0.845	Thiol-disulphide oxidoreductase DCC	Plastid
992	Vitvi03g00804	VIT_00s0282g00010	-0.07	0.845	Methionine sulfoxide reductase	Plastid
993	Vitvi05g01585	VIT_05s0094g00390	0.6	0.854	Unknown protein	Plastid
994	Vitvi13g00007	VIT_13s0067g00150	-0.27	0.856	\Hydrolase, alpha/beta fold\""	Plastid
995	Vitvi18g00500	VIT_18s0001g07230	0.07	0.856	Periplasmic divalent cation tolerance protein	Plastid
996	Vitvi06g01211	VIT_06s0009g03170	0.78	0.862	\Peptidyl-prolyl cis-trans isomerase, parvulin-type\""	Plastid
997	Vitvi04g01267	VIT_04s0023g01550	-0.01	0.867	Unknown	Plastid
998	Vitvi01g00865	VIT_01s0026g01040	-0.14	0.872	VviTPS143	Plastid
999	Vitvi14g01419	VIT_14s0068g00640	-0.09	0.872	Acetyl-CoA synthetase	Plastid
1000	Vitvi18g00887	VIT_18s0001g11640	0.3	0.872	Unknown protein	Plastid
1001	Vitvi12g00420	VIT_12s0059g01150	0.08	0.873	Dehydrogenase	Plastid
1002	Vitvi05g00387	VIT_05s0020g02310	-0.11	0.879	\Pyruvate,orthophosphate dikinase\""	Plastid
1003	Vitvi03g00509	VIT_03s0063g00370	0.21	0.88	Nitrite reductase	Plastid
1004	Vitvi06g00198	VIT_06s0004g01880	-0.08	0.883	OEP80 (outer envelope protein of 80 kda)	Plastid
1005	Vitvi07g02334	VIT_07s0005g05500	0.75	0.884	Unknown protein	Plastid
1006	Vitvi08g01828	VIT_08s0007g07530	-0.48	0.885	\3-oxoacyl-[acyl-carrier-protein] reductase, chloroplast\""	plastid
1007	Vitvi03g00169	VIT_03s0038g02670	0.62	0.886	Unknown protein	Plastid
1008	Vitvi07g00047	VIT_07s0141g00210	-0.16	0.887	\Tryptophan synthase, alpha subunit\""	Plastid
1009	Vitvi11g00375	VIT_11s0016g04320	0.03	0.887	Nudix hydrolase 20	Plastid
1010	Vitvi06g01946	VIT_06s0061g01300	-0.39	0.888	Prephenate dehydratase	Plastid
1011	Vitvi06g00064	VIT_06s0004g00620	0.22	0.892	Accelerated cell death 1 ACD1	Plastid
1012	Vitvi19g00627	VIT_19s0090g01810	-0.04	0.898	Unknown	Plastid
1013	Vitvi17g00275	VIT_17s0000g03190	0.04	0.9	Glycosyl transferase family 28 protein	Plastid
1014	Vitvi11g00237	VIT_11s0016g02850	0.4	0.913	Phosphofructokinase	Plastid
1015	Vitvi14g00503	VIT_14s0081g00240	0.25	0.916	Phosphoribosylaminoimidazole carboxylase	Plastid
1016	Vitvi08g00993	VIT_08s0040g01380	-0.01	0.92	Acylphosphatase family	Plastid
1017	Vitvi18g00230	VIT_18s0001g01860	0.47	0.921	Preprotein translocase secA	Plastid
1018	Vitvi06g00041	VIT_06s0004g00360	0.07	0.923	Ribosomal protein L4/L1 (RPL4A) 60S	Plastid
1019	Vitvi13g00199	VIT_13s0067g03300	0.07	0.925	Leukotriene A-4 hydrolase	Plastid
1020	Vitvi17g01038	VIT_17s0000g10280	0.07	0.925	\Nucleotide diphosphate kinase II, chloroplast (NDPK2)\""	Plastid
1021	Vitvi04g01715	VIT_04s0044g01510	-0.44	0.925	Histone deacetylase HDA14	cTP
1022	Vitvi08g01672	VIT_08s0007g05600	-0.38	0.928	Pyrroline-5-carboxylate reductase	plastid
1023	Vitvi07g00132	VIT_07s0151g01110	0.33	0.93	\Ribosome recycling factor, chloroplast precursor\""	Plastid
1024	Vitvi15g00613	VIT_15s0021g02200	0.45	0.932	Nucleoporin 62kDa	Plastid
1025	Vitvi11g00252	VIT_11s0016g02990	0.39	0.934	Arginyl-tRNA synthetase	Plastid
1026	Vitvi03g00139	VIT_03s0038g02340	0.17	0.937	HECT ubiquitin-protein ligase 3 (KAKTUS protein)	plastid
1027	Vitvi08g01270	VIT_08s0007g01250	0.07	0.941	\Lumen common protein family, chloroplast\""	Plastid
1028	Vitvi10g00517	VIT_10s0003g00520	0.58	0.941	Unknown protein	Plastid
1029	Vitvi02g00296	VIT_02s0025g03270	0.17	0.944	Aminopeptidase N	cTP
1030	Vitvi16g01943	VIT_16s0050g01580	0.31	0.954	\UDP-glucose: anthocyanidin 5,3-O-glucosyltransferase\""	Plastid
1031	Vitvi09g01301	VIT_09s0018g01940	-0.26	0.957	Pyruvate dehydrogenase E1 component alpha subunit	Plastid
1032	Vitvi15g00144	VIT_15s0024g01440	0	0.957	Glucose 6 phosphate/phosphate translocator-like protein	Plastid
1033	Vitvi08g00915	VIT_08s0040g00530	0.18	0.959	Peroxisomal membrane protein 2	Plastid
1034	Vitvi08g00104	VIT_08s0056g01170	-0.07	0.961	\Zinc finger protein VAR3, chloroplastic\""	Plastid
1035	Vitvi16g00792	VIT_16s0022g01420	0.11	0.962	Unknown protein	Plastid
1036	Vitvi12g00634	VIT_12s0057g00020	-0.03	0.966	Protein thylakoid formation1	Plastid
1037	Vitvi01g00663	VIT_00s0225g00140	-0.01	0.967	VviTPS143	Plastid
1038	Vitvi13g00177	VIT_13s0067g02990	0.02	0.967	\Superoxide dismutase, Fe-Mn family\""	Plastid
1039	Vitvi05g00434	VIT_05s0020g02770	0.09	0.967	Unknown protein	Plastid
1040	Vitvi05g01038	VIT_05s0136g00140	0.34	0.967	AarF domain containing kinase	Plastid
1041	Vitvi13g00074	VIT_13s0067g01340	-0.26	0.968	Unknown protein	Plastid
1042	Vitvi10g00622	VIT_10s0003g01640	0.32	0.969	Transcription repressor	Plastid
1043	Vitvi18g00299	VIT_18s0001g03300	-0.09	0.97	1-aminocyclopropane-1-carboxylate synthase	Plastid
1044	Vitvi11g00704	VIT_11s0037g00250	0.01	0.974	\1-acyl-sn-glycerol-3-phosphate acyltransferase 1, chloroplast precursor\""	Plastid
1045	Vitvi08g01147	VIT_08s0040g03200	0.14	0.975	Ribosomal protein L4/L1 (RPL4A) 60S	Plastid
1046	Vitvi19g00900	VIT_19s0015g01690	-0.13	0.98	Cysteine desulfuration protein SufE	Plastid
1047	Vitvi17g01229	VIT_17s0053g00760	0.2	0.981	RNA recognition motif (RRM)-containing protein	Plastid
1048	Vitvi01g00245	VIT_01s0011g03080	0.28	0.983	VviTPS143	Plastid
1049	Vitvi02g00517	VIT_02s0154g00140	-0.21	0.985	\3-oxoacyl-[acyl-carrier-protein] synthase 3 A, chloroplast precursor\""	Plastid
1050	Vitvi08g00860	VIT_08s0058g01310	-0.28	0.991	\Elongation factor P, putative, expressed\""	Plastid
1051	Vitvi10g01563	VIT_10s0071g01010	0.04	0.996	Unknown protein	Plastid
1052	Vitvi08g01820	VIT_08s0007g07470	0.11	0.996	Galactose mutarotase	Plastid
1053	Vitvi08g01731	VIT_08s0007g06390	-0.18	0.999	\Enoyl-[acyl-carrier-protein] reductase [NADH], chloroplast precursor\""	Plastid
1054	Vitvi13g01994	VIT_13s0019g02050	0.09	NA	\Ribulose bisphosphate carboxylase/oxygenase activase, chloroplast\""	Plastid

## Sheet: Tab. S3 Sub-cellular DAP
Supplemental Table S3. Plastidial differentially accumulated proteins identified in purified plastids of cv. Vinhão at mature versus green developmental stage.
	V3_ID	V1_ID	LogFC	adjPvalue	Functional_anotation	Predicted localization
1	Vitvi15g00690	VIT_15s0048g00370	-6.64	0.001	\Transketolase, chloroplast precursor\""	Plastid
2	Vitvi04g02288	VIT_00s0759g00010	-4.64	0.004	Protein serine/threonine phosphatase	Plastid
3	Vitvi05g00323	VIT_05s0020g01550	-3.89	0.022	Isoleucyl-tRNA synthetase	Plastid
4	Vitvi11g00298	VIT_11s0016g03510	-3.87	0.007	Elongation factor Ts	Plastid
5	Vitvi18g00261	VIT_18s0001g02550	-3.79	0.013	\Delta-aminolevulinic acid dehydratase, chloroplast precursor\""	Plastid
6	Vitvi16g00891	VIT_16s0022g02320	-3.77	0.019	Phosphoglucomutase chloroplast precursor	Plastid
7	Vitvi18g00325	VIT_18s0001g03850	-3.77	0.03	Ribosomal protein S10 30S	Plastid
8	Vitvi08g01888	VIT_08s0007g08290	-3.52	0.019	GTP-binding protein TypA/BipA	Plastid
9	Vitvi14g01537	VIT_14s0068g01960	-3.51	0.036	\Acetolactate synthase III, chloroplast precursor\""	Plastid
10	Vitvi11g01048	VIT_11s0078g00310	-3.46	0.007	Isoamylase-type starch-debranching enzyme 1	Plastid
11	Vitvi06g00233	VIT_06s0004g02370	-3.43	0.008	Cinnamyl alcohol dehydrogenase	Plastid
12	Vitvi05g00403	VIT_05s0020g02480	-3.23	0.005	Glutamine synthetase	Plastid
13	Vitvi11g00130	VIT_11s0016g01720	-3.18	0.008	Threonine synthase	Plastid
14	Vitvi04g00164	VIT_04s0008g01910	-3.11	0.013	ferredoxin-related	Plastid
15	Vitvi18g00010	VIT_18s0122g00160	-3.1	0.022	Pitrilysin	Plastid
16	Vitvi03g00770	VIT_03s0088g01040	-3.07	0.008	Aminotransferase AGD2	Plastid
17	Vitvi08g00805	VIT_08s0058g00810	-3.06	0.04	D-alanine--D-alanine ligase	Plastid
18	Vitvi02g00915	VIT_02s0109g00080	-3.04	0.006	Phosphoribulokinase	Plastid
19	Vitvi01g00293	VIT_01s0011g03590	-2.98	0.03	VviTPS143	Plastid
20	Vitvi17g00816	VIT_17s0000g08390	-2.95	0.019	\1-deoxy-D-xylulose 5-phosphate reductoisomerase, chloroplast\""	Plastid
21	Vitvi12g01968	VIT_12s0035g00270	-2.94	0.001	\ferredoxin, chloroplast (PETF)\""	Plastid
22	Vitvi03g00048	VIT_03s0038g00670	-2.92	0.025	\fructose-bisphosphate aldolase, chloroplast precursor\""	Plastid
23	Vitvi05g01544	VIT_05s0102g01180	-2.87	0.002	Hydroxyacylglutathione hydrolase 2	Plastid
24	Vitvi10g00543	VIT_10s0003g00890	-2.78	0.039	\Magnesium-chelatase subunit chlI, chloroplast precursor\""	Plastid
25	Vitvi01g01311	VIT_01s0010g00680	-2.74	0.014	VviTPS143	Plastid
26	Vitvi15g01490	VIT_15s0048g00350	-2.73	0.017	\3-phosphoshikimate 1-carboxyvinyltransferase, chloroplast precursor\""	Plastid
27	Vitvi15g01490	VIT_15s0048g00350	-2.73	0.017	3-phosphoshikimate 1-carboxyvinyltransferase, chloroplast precursor	Plastid
28	Vitvi02g00533	VIT_02s0154g00350	-2.73	0.019	L-lactate dehydrogenase A	Plastid
29	Vitvi06g00286	VIT_06s0004g02900	-2.72	0.04	Hydroxymethylbutenyl 4-diphosphate synthase	Plastid
30	Vitvi03g00296	VIT_03s0038g04490	-2.68	0.025	Diaminopimelate decarboxylase	Plastid
31	Vitvi13g00147	VIT_13s0067g02450	-2.66	0.004	Uroporphyrinogen decarboxylase	Plastid
32	Vitvi01g00738	VIT_01s0127g00740	-2.65	0.039	VviTPS143	Plastid
33	Vitvi07g01783	VIT_07s0031g00980	-2.63	0.001	Aspartate aminotransferase	Plastid
34	Vitvi12g00515	VIT_12s0059g02250	-2.62	0.014	Ribosomal protein L6	Plastid
35	Vitvi05g00795	VIT_05s0049g01480	-2.58	0.018	\Ribosomal protein L28, chloroplast (CL28) 50S\""	Plastid
36	Vitvi16g00278	VIT_16s0013g00240	-2.57	0.03	Unknown protein	Plastid
37	Vitvi06g00339	VIT_06s0004g03360	-2.56	0.006	Carbamoyl phosphate synthase large subunit	Plastid
38	Vitvi11g01085	VIT_11s0103g00120	-2.5	0.022	Phenylalanyl-tRNA synthetase	Plastid
39	Vitvi18g01080	VIT_18s0001g13870	-2.46	0.009	Calmodulin binding protein	Plastid
40	Vitvi19g00038	VIT_19s0014g00400	-2.39	0.039	Ribosomal protein L13	Plastid
41	Vitvi18g00111	VIT_18s0001g00060	-2.38	0.002	\1,4-alpha-glucan branching enzyme, chloroplast precursor\""	Plastid
42	Vitvi06g00522	VIT_06s0004g05280	-2.32	0.004	Tropinone reductase	Plastid
43	Vitvi04g00267	VIT_04s0008g03050	-2.27	0.026	Acetylglutamate kinase	Plastid
44	Vitvi00g01969	VIT_00s0566g00010	-2.23	0.035	VviTPS143	Plastid
45	Vitvi06g00723	VIT_06s0004g07380	-2.19	0.011	Acyl-carrier protein S-malonyltransferase	Plastid
46	Vitvi06g00513	VIT_06s0004g05180	-2.17	0	\Ribulose bisphosphate carboxylase/oxygenase activase, chloroplast\""	Plastid
47	Vitvi08g01521	VIT_08s0007g03970	-2.16	0.03	Peroxiredoxin type 2	Plastid
48	Vitvi15g01088	VIT_15s0046g02160	-2.15	0.018	Proline iminopeptidase	Plastid
49	Vitvi10g00111	VIT_10s0116g01910	-2.14	0.018	ABC transporter I member 15	Plastid
50	Vitvi18g01095	VIT_18s0001g14010	-2.13	0.025	Sulfate adenylyltransferase	Plastid
51	Vitvi15g00845	VIT_15s0048g02080	-2.08	0.009	\Signal recognition particle receptor protein, chloroplast (FTSY)\""	Plastid
52	Vitvi04g01611	VIT_04s0044g00550	-2.06	0.018	Carbamoyl phosphate synthetase small subunit	Plastid
53	Vitvi04g01421	VIT_04s0023g03010	-2.05	0.01	\fructose-bisphosphate aldolase, chloroplast precursor\""	Plastid
54	Vitvi18g02073	VIT_18s0041g01280	-2.02	0.018	\Adenylate kinase, chloroplast\""	Plastid
55	Vitvi13g01242	VIT_00s0250g00020	-2.01	0.016	Protein tyrosine phosphatase	Plastid
56	Vitvi05g00442	VIT_05s0020g02880	-2	0.033	ADP-glucose pyrophosphorylase	Plastid
57	Vitvi14g02011	VIT_14s0108g01330	-1.99	0.018	\Chorismate mutase, chloroplast (CM1)\""	Plastid
58	Vitvi14g01968	VIT_14s0108g00940	-1.99	0.016	Glycogen synthase	Plastid
59	Vitvi19g00395	VIT_19s0014g04970	-1.98	0.033	\Ribosomal protein L24, chloroplast (CL24) 50S\""	Plastid
60	Vitvi18g02321	VIT_18s0001g03660	-1.97	0.008	Aspartokinase-homoserine dehydrogenase	Plastid
61	Vitvi09g00192	VIT_09s0002g02310	-1.96	0.001	Metallo-beta-lactamase	Plastid
62	Vitvi06g00115	VIT_06s0004g01220	-1.92	0.017	PAP/fibrillin family	Plastid
63	Vitvi01g00238	VIT_01s0011g03010	-1.9	0.036	VviTPS143	Plastid
64	Vitvi08g00142	VIT_08s0056g01640	-1.89	0.005	3-isopropylmalate dehydratase large subunit 2	Plastid
65	Vitvi03g00482	VIT_03s0063g00770	-1.88	0.004	Carboxyesterase 12; CXE12	Plastid
66	Vitvi11g01273	VIT_11s0052g01390	-1.86	0.011	Adenosylmethionine-8-amino-7- oxononanoate aminotransferase	Plastid
67	Vitvi16g02073	VIT_16s0098g01280	-1.85	0.001	Rhodanese domain-containing protein	Plastid
68	Vitvi01g00140	VIT_01s0011g01800	-1.85	0.025	VviTPS143	Plastid
69	Vitvi13g00507	VIT_13s0019g03350	-1.83	0.009	\Sedoheptulose-1,7-bisphosphatase (SBPase), Chloroplast\""	Plastid
70	Vitvi17g01585	VIT_17s0000g09910	-1.82	0.05	Haloacid dehalogenase hydrolase	Plastid
71	Vitvi17g00958	VIT_17s0000g09680	-1.82	0.032	RNA-binding protein RBP31	Plastid
72	Vitvi04g00100	VIT_04s0008g01190	-1.82	0.006	UDP-sulfoquinovose synthase SQD1	Plastid
73	Vitvi08g01085	VIT_08s0040g02540	-1.76	0.008	Diaminopimelate epimerase	Plastid
74	Vitvi05g01692	VIT_05s0094g01480	-1.76	0.037	Dihydrodipicolinate reductase	Plastid
75	Vitvi06g01125	VIT_06s0009g02320	-1.75	0.02	\4-diphosphocytidyl-2-C-methyl-D-erythritol kinase, chloroplast precursor\""	Plastid
76	Vitvi15g00734	VIT_15s0048g00810	-1.75	0.005	Pentatricopeptide (PPR) repeat-containing protein	Plastid
77	Vitvi14g00338	VIT_14s0030g00650	-1.75	0.002	Shikimate dehydrogenase	Plastid
78	Vitvi08g01245	VIT_08s0007g00840	-1.74	0.001	\Ribulose bisphosphate carboxylase/oxygenase activase, chloroplast\""	Plastid
79	Vitvi17g00928	VIT_17s0000g09370	-1.74	0.007	Elongation factor EF-Tu RABE1B	Plastid
80	Vitvi17g00843	VIT_17s0000g08660	-1.72	0.033	\Anthranilate phosphoribosyltransferase, chloroplast precursor\""	Plastid
81	Vitvi07g00178	VIT_07s0104g00510	-1.71	0.009	MRNA-binding protein precursor	Plastid
82	Vitvi06g01295	VIT_06s0061g00270	-1.7	0.018	Chaperonin GroEL	Plastid
83	Vitvi18g00057	VIT_18s0122g00860	-1.69	0.032	Unknown protein	Plastid
84	Vitvi14g00950	VIT_14s0006g01410	-1.65	0.05	fructokinase-2	Plastid
85	Vitvi01g01779	VIT_01s0150g00190	-1.62	0.001	Transaldolase	Plastid
86	Vitvi18g00486	VIT_18s0001g07020	-1.6	0.04	No hit	Plastid
87	Vitvi14g01424	VIT_14s0068g00680	-1.59	0.004	\Glyceraldehyde-3-phosphate dehydrogenase A, chloroplast precursor\""	Plastid
88	Vitvi06g00032	VIT_06s0004g00240	-1.59	0.007	Chaperonin GroEL	Plastid
89	Vitvi19g00229	VIT_19s0014g02790	-1.58	0.006	Unknown protein	Plastid
90	Vitvi15g01673	VIT_15s0046g02910	-1.55	0.034	\Ribosomal protein L21, chloroplast / CL21 (RPL21) 50S\""	Plastid
91	Vitvi15g01055	VIT_15s0046g01780	-1.54	0.02	Ribosomal protein L5	Plastid
92	Vitvi17g00629	VIT_17s0000g06450	-1.53	0.001	\Ribulose-phosphate 3-epimerase, chloroplast precursor\""	Plastid
93	Vitvi05g00169	VIT_05s0077g00450	-1.52	0.009	Ribosomal protein S1 30S	Plastid
94	Vitvi03g01309	VIT_03s0017g02330	-1.51	0.038	\Coproporphyrinogen III oxidase, chloroplast precursor\""	Plastid
95	Vitvi14g00066	VIT_14s0060g00820	-1.51	0.001	3-beta hydroxysteroid dehydrogenase	Plastid
96	Vitvi18g00320	VIT_18s0001g03760	-1.5	0.039	Holocarboxylase synthetase 1 (HCS1)	Plastid
97	Vitvi08g00903	VIT_08s0040g00390	-1.5	0.035	Magnesium-protoporphyrin IX monomethyl ester [oxidative] cyclase	Plastid
98	Vitvi16g01166	VIT_16s0050g01870	-1.49	0.032	CAAX amino terminal protease	Plastid
99	Vitvi01g00928	VIT_01s0026g01630	-1.44	0.008	VviTPS143	Plastid
100	Vitvi17g00320	VIT_17s0000g03690	-1.43	0.002	\Ribulose-1,5-bisphophate carboxylase/oxygenase small subunit\""	Plastid
101	Vitvi17g00012	VIT_17s0000g00030	-1.41	0.016	Substrate carrier family mitochondrial	Plastid
102	Vitvi02g01713	VIT_00s0551g00010	-1.4	0.017	0	Plastid
103	Vitvi06g00372	VIT_06s0004g03690	-1.39	0.015	Glutathione S-transferase GSTO1	Plastid
104	Vitvi14g00233	VIT_14s0128g00800	-1.39	0.015	Pentatricopeptide (PPR) repeat-containing protein	Plastid
105	Vitvi17g00710	VIT_17s0000g07310	-1.37	0.039	\3-phosphoserine phosphatase, chloroplast precursor\""	Plastid
106	Vitvi09g00322	VIT_09s0002g03930	-1.37	0.011	Chaperonin GroEL	Plastid
107	Vitvi05g00279	VIT_05s0020g01140	-1.37	0.016	Ribosomal protein L18	Plastid
108	Vitvi19g01741	VIT_19s0085g00880	-1.3	0.004	Succinate-semialdehyde dehydrogenase (SSADH1)	Plastid
109	Vitvi07g02587	VIT_00s0199g00110	-1.3	0.045	Threonine endopeptidase	Plastid
110	Vitvi05g00612	VIT_05s0020g04480	-1.29	0.012	Pyruvate kinase	Plastid
111	Vitvi04g00144	VIT_04s0008g01690	-1.28	0.019	Carbon-nitrogen hydrolase	Plastid
112	Vitvi05g00350	VIT_05s0020g01840	-1.26	0.003	\3,8-divinyl protochlorophyllide a 8-vinyl reductase\""	Plastid
113	Vitvi12g00198	VIT_12s0028g02340	-1.26	0.007	Ketol-acid reductoisomerase	Plastid
114	Vitvi15g00728	VIT_15s0048g00750	-1.23	0.022	Dihydrodipicolinate synthase	Plastid
115	Vitvi08g01795	VIT_08s0007g07200	-1.23	0.013	Tocotrienol/plastoquinone prenyltransferase	Plastid
116	Vitvi19g01880	VIT_19s0014g02890	-1.22	0.009	Thioredoxin M-type 2	Plastid
117	Vitvi08g01162	VIT_08s0040g03320	-1.21	0.015	Glutamate N-acetyltransferase	Plastid
118	Vitvi14g03029	VIT_14s0066g01780	-1.19	0.048	Heavy-metal-associated domain-containing protein	Plastid
119	Vitvi19g00458	VIT_19s0177g00310	-1.16	0.02	Tryptophan synthase beta chain 1	Plastid
120	Vitvi18g00068	VIT_18s0122g00960	-1.15	0.002	\Glyceraldehyde-3-phosphate dehydrogenase B, chloroplast precursor\""	Plastid
121	Vitvi02g00684	VIT_02s0012g01170	-1.15	0.008	Pyruvate kinase	Plastid
122	Vitvi02g00175	VIT_02s0025g02000	-1.15	0.045	Ribosomal protein S6	Plastid
123	Vitvi14g01246	VIT_14s0083g00110	-1.14	0.015	Allene oxide cyclase	Plastid
124	Vitvi01g00502	VIT_01s0011g05860	-1.14	0.007	VviTPS143	Plastid
125	Vitvi18g02706	VIT_18s0001g11140	-1.12	0.014	\Peptidase S9, prolyl oligopeptidase\""	Plastid
126	Vitvi06g01644	VIT_06s0004g02380	-1.12	0.014	Cinnamyl alcohol dehydrogenase	Plastid
127	Vitvi11g00698	VIT_11s0037g00180	-1.07	0.031	\Leucine aminopeptidase 3, chloroplast precursor\""	Plastid
128	Vitvi03g01252	VIT_03s0017g01930	-1.06	0.013	CYP97B2	Plastid
129	Vitvi03g00717	VIT_03s0088g00320	-1.06	0.034	Peptidase M50	Plastid
130	Vitvi04g00974	VIT_04s0043g00380	-1.03	0.016	Unknown protein	Plastid
131	Vitvi16g00381	VIT_16s0013g01140	-1.02	0.04	Phosphofructokinase	Plastid
132	Vitvi13g00700	VIT_13s0019g05250	-1	0.02	\Malate dehydrogenase [NADP], chloroplast precursor (NADP-MDH)\""	Plastid
133	Vitvi05g01264	VIT_05s0062g00220	1	0.024	\Inner membrane import protein Tic22, Chloroplast\""	Plastid
134	Vitvi05g00474	VIT_05s0020g03180	1	0.023	\Photosystem I reaction center subunit II, chloroplast precursor\""	Plastid
135	Vitvi01g00274	VIT_01s0011g03380	1	0.049	VviTPS143	Plastid
136	Vitvi17g00543	VIT_17s0000g05650	1.01	0.037	Unknown protein	Plastid
137	Vitvi19g00234	VIT_19s0014g02840	1.02	0.043	3-deoxy-manno-octulosonate cytidylyltransferase	Plastid
138	Vitvi11g00135	VIT_11s0016g01760	1.02	0.04	Cleavage and polyadenylation specificity factor 5	Plastid
139	Vitvi18g01674	VIT_18s0072g00970	1.03	0.046	\DegP protease,\""	Plastid
140	Vitvi12g00092	VIT_12s0028g01080	1.03	0.027	\Photosystem II oxygen-evolving complex precursor, 23kda PSBP\""	Plastid
141	Vitvi08g01319	VIT_08s0007g01750	1.03	0.042	Acetyl co-enzyme A carboxylase carboxyltransferase alpha subunit	Plastid
142	Vitvi12g01555	VIT_12s0055g01100	1.04	0.026	Beta-hydroxyacyl-ACP dehydratase	Plastid
143	Vitvi12g00745	VIT_12s0057g01240	1.05	0.029	Indole-3-glycerol phosphate synthase	Plastid
144	Vitvi07g02309	VIT_07s0005g04920	1.07	0.04	Photosystem I reaction center subunit IV B (PSAE B)	Plastid
145	Vitvi16g01342	VIT_16s0098g00940	1.07	0.03	Plastid-specific 30S ribosomal protein 1	Plastid
146	Vitvi06g00215	VIT_06s0004g02120	1.08	0.018	Oxoglutarate/malate translocator	Plastid
147	Vitvi08g00864	VIT_08s0058g01350	1.09	0.038	Non-green plastid inner envelope membrane protein	Plastid
148	Vitvi18g00963	VIT_18s0001g12500	1.09	0.013	Unknown protein	Plastid
149	Vitvi02g00030	VIT_02s0025g00340	1.11	0.008	\Monodehydroascorbate reductase, chloroplast precursor\""	Plastid
150	Vitvi12g01831	VIT_12s0034g01370	1.12	0.028	Unknown protein	Plastid
151	Vitvi01g00081	VIT_01s0011g00930	1.12	0.024	VviTPS143	Plastid
152	Vitvi02g00795	VIT_02s0012g02240	1.13	0.008	Unknown protein	Plastid
153	Vitvi18g00059	VIT_18s0122g00880	1.14	0.019	\Channel forming outer membrane protein, Chloroplast\""	Plastid
154	Vitvi06g01391	VIT_06s0061g01160	1.15	0.02	Unknown protein	Plastid
155	Vitvi18g00504	VIT_18s0001g07280	1.16	0.033	Glucose-6-phosphate isomerase	Plastid
156	Vitvi10g00755	VIT_10s0003g03090	1.17	0.036	3-beta hydroxysteroid dehydrogenase	Plastid
157	Vitvi10g02212	VIT_00s0904g00010	1.17	0.026	No hit	Plastid
158	Vitvi05g01327	VIT_05s0062g00940	1.17	0.007	Trigalactosyldiacylglycerol	Plastid
159	Vitvi08g01621	VIT_08s0007g05010	1.2	0.032	Unknown protein	Plastid
160	Vitvi09g01913	VIT_09s0018g01930	1.21	0.049	\ATP synthase epsilon chain, mitochondrial\""	Plastid
161	Vitvi08g01360	VIT_08s0007g02190	1.21	0.015	LHCB4 chlorophyll A-B binding protein CP29	Plastid
162	Vitvi18g02655	VIT_18s0001g09410	1.23	0.006	No hit	Plastid
163	Vitvi16g01365	VIT_16s0098g01200	1.24	0.015	6-phosphogluconolactonase	Plastid
164	Vitvi14g00410	VIT_14s0030g01590	1.26	0.022	Rubredoxin	Plastid
165	Vitvi12g00050	VIT_12s0028g00320	1.27	0.037	LHB1B1	Plastid
166	Vitvi05g01547	VIT_05s0102g01210	1.27	0.001	TGD2 (trigalactosyldiacylglycerol2)	Plastid
167	Vitvi14g00284	VIT_14s0128g00050	1.27	0.006	Thylakoid lumenal 18.3 kDa protein	Plastid
168	Vitvi05g01324	VIT_05s0062g00890	1.28	0.015	\Alpha-glucan water dikinase isoform 3, Chloroplast\""	Plastid
169	Vitvi03g01088	VIT_03s0017g00640	1.28	0.015	Oxoglutarate/malate translocator DIT2.1	Plastid
170	Vitvi03g00061	VIT_03s0038g00880	1.29	0.02	Amidophosphoribosyltransferase 2	Plastid
171	Vitvi13g01649	VIT_13s0064g00160	1.3	0.003	Unknown protein	Plastid
172	Vitvi04g00484	VIT_04s0008g05490	1.32	0.038	L-ascorbate peroxidase.	Plastid
173	Vitvi07g01393	VIT_00s0324g00040	1.32	0.035	Molecular chaperone DnaJ	Plastid
174	Vitvi09g00635	VIT_09s0002g07210	1.33	0.037	Molecular chaperone DnaJ	Plastid
175	Vitvi19g01479	VIT_19s0027g00200	1.33	0.026	Photosystem II 10 kDa polypeptide PSBR	Plastid
176	Vitvi18g02973	VIT_18s0072g00380	1.34	0.013	Abscisic stress ripening protein 2 (ASR2)	Plastid
177	Vitvi04g00313	VIT_04s0008g03600	1.35	0.007	Tocopherol cyclase	Plastid
178	Vitvi12g02485	VIT_12s0057g00630	1.36	0.017	LHCB2.1 (Photosystem II light harvesting complex gene 2.1)	Plastid
179	Vitvi02g00113	VIT_02s0025g01270	1.37	0.018	Unknown protein	Plastid
180	Vitvi18g00799	VIT_18s0001g10590	1.39	0.026	\Inner membrane import protein Tic22, Chloroplast\""	Plastid
181	Vitvi16g00936	VIT_16s0100g00350	1.42	0.027	ABC transporter B member 8	Plastid
182	Vitvi19g00298	VIT_19s0014g03660	1.43	0.029	\LHCII type III, chloroplast precursor\""	Plastid
183	Vitvi07g01275	VIT_00s0207g00210	1.43	0.004	Photosystem II PsbO protein	Plastid
184	Vitvi19g01772	VIT_19s0085g01160	1.45	0.041	Unknown protein	Plastid
185	Vitvi18g02408	VIT_18s0089g01170	1.46	0.028	LHCB5 (light harvesting complex of photosystem ii 5)	Plastid
186	Vitvi03g00532	VIT_03s0063g00060	1.47	0.024	IMP dehydrogenase	Plastid
187	Vitvi07g02535	VIT_00s0357g00020	1.48	0.024	Beta-hydroxyacyl-ACP dehydratase	Plastid
188	Vitvi07g03049	VIT_00s0391g00070	1.49	0.032	3-deoxy-D-arabino-heptulosonate 7-phosphate synthase	Plastid
189	Vitvi15g00701	VIT_15s0048g00480	1.49	0.006	Pectinesterase inhibitor	Plastid
190	Vitvi08g00947	VIT_08s0040g00850	1.49	0.033	Thylakoid lumenal 20 kDa protein	Plastid
191	Vitvi12g01553	VIT_12s0055g01110	1.5	0.049	LHCB6 (light harvesting complex PSII)	Plastid
192	Vitvi01g01700	VIT_01s0146g00060	1.5	0.036	VviTPS143	Plastid
193	Vitvi07g01569	VIT_00s0823g00020	1.51	0.027	GCN5 N-acetyltransferase (GNAT)	Plastid
194	Vitvi18g02483	VIT_18s0122g00900	1.52	0.019	Peptidyl-prolyl cis-trans isomerase FKBP-type	Plastid
195	Vitvi19g00308	VIT_19s0014g03850	1.53	0.006	\Cytochrome B6-F complex iron-sulfur subunit, PETC\""	Plastid
196	Vitvi05g01347	VIT_05s0062g01110	1.55	0.002	Sodium symporter	Plastid
197	Vitvi02g01433	VIT_02s0154g00050	1.56	0.006	Glycosyl hydrolase family 5	Plastid
198	Vitvi08g01577	VIT_08s0007g04550	1.56	0.005	NCS1 nucleoside transporter family protein	Plastid
199	Vitvi18g02184	VIT_18s0001g06900	1.56	0.014	Unknown protein	Plastid
200	Vitvi14g00092	VIT_14s0060g01160	1.57	0.018	Cyclin-related	Plastid
201	Vitvi01g01780	VIT_01s0150g00200	1.58	0.025	\Peptidyl-prolyl cis-trans isomerase, FKBP-type\""	Plastid
202	Vitvi11g00788	VIT_11s0037g00830	1.59	0.022	Unknown protein	Plastid
203	Vitvi07g00934	VIT_07s0005g06610	1.6	0.04	Unknown protein	Plastid
204	Vitvi12g01818	VIT_12s0034g01180	1.61	0.02	PAP/fibrillin family	Plastid
205	Vitvi16g01053	VIT_16s0050g00600	1.61	0.006	Unknown protein	Plastid
206	Vitvi03g00374	VIT_03s0063g02030	1.62	0.002	4-hydroxy-3-methylbut-2-enyl diphosphate reductase	Plastid
207	Vitvi09g00489	VIT_09s0002g05710	1.62	0.009	ATP:ADP antiporter	Plastid
208	Vitvi08g01556	VIT_08s0007g04340	1.64	0.015	Peptidylprolyl isomerase	Plastid
209	Vitvi19g00460	VIT_19s0177g00320	1.68	0.003	Apolipoprotein D	Plastid
210	Vitvi07g00830	VIT_07s0005g05850	1.68	0.025	Unknown protein	Plastid
211	Vitvi05g00372	VIT_05s0020g02130	1.69	0.004	\1-deoxy-D-xylulose-5-phosphate synthase, chloroplast precursor\""	Plastid
212	Vitvi01g00590	VIT_01s0137g00220	1.69	0.015	VviTPS143	Plastid
213	Vitvi18g01226	VIT_18s0001g15450	1.71	0.001	Alcohol dehydrogenase 3	Plastid
214	Vitvi07g02602	VIT_07s0191g00220	1.76	0.015	Unknown protein	Plastid
215	Vitvi02g00750	VIT_02s0012g01900	1.77	0.013	3-beta hydroxysteroid dehydrogenase	Plastid
216	Vitvi17g00002	VIT_00s0283g00020	1.77	0.018	Tudor domain protein 4SNc	Plastid
217	Vitvi19g00681	VIT_19s0015g00520	1.8	0.027	Unknown protein	Plastid
218	Vitvi18g01431	VIT_18s0164g00030	1.81	0.008	\ATP synthase delta chain, chloroplast precursor\""	Plastid
219	Vitvi14g00069	VIT_14s0060g00850	1.85	0.027	\Thylakoid lumenal 21.5 kDa protein, chloroplast precursor\""	Plastid
220	Vitvi07g00450	VIT_07s0005g01830	1.85	0.009	Unknown protein	Plastid
221	Vitvi16g00311	VIT_16s0013g00620	1.86	0.001	Methionine sulfoxide reductase A	Plastid
222	Vitvi02g00773	VIT_02s0012g02050	1.86	0.006	PAP/fibrillin family	Plastid
223	Vitvi14g01941	VIT_14s0108g00580	1.87	0.019	DegP protease	Plastid
224	Vitvi14g01447	VIT_14s0068g00910	1.9	0.033	Histidine biosynthesis bifunctional protein	Plastid
225	Vitvi18g00964	VIT_18s0001g12510	1.91	0.001	5' nucleotidase	Plastid
226	Vitvi13g00107	VIT_13s0067g01840	1.91	0.007	ferritin	Plastid
227	Vitvi01g00650	VIT_00s0291g00100	1.92	0.032	VviTPS143	Plastid
228	Vitvi18g02434	VIT_18s0089g01420	1.95	0.002	\Hydrolase, alpha/beta fold\""	Plastid
229	Vitvi08g01456	VIT_08s0007g03270	1.97	0.009	SOUL heme-binding protein	Plastid
230	Vitvi07g01934	VIT_07s0031g02630	1.99	0.001	Aldehyde dehydrogenase	Plastid
231	Vitvi17g00044	VIT_17s0000g00400	1.99	0.003	Phosphate carrier protein	Plastid
232	Vitvi05g00563	VIT_05s0020g04110	2.01	0.039	ELIP1 (early light-inducible protein)	Plastid
233	Vitvi18g00445	VIT_18s0001g06370	2.02	0.005	\L-ascorbate peroxidase, chloroplast\""	Plastid
234	Vitvi02g00633	VIT_02s0012g00530	2.03	0.014	Ribose-phosphate pyrophosphokinase 1	Plastid
235	Vitvi07g00737	VIT_07s0005g04900	2.08	0.011	Unknown protein	Plastid
236	Vitvi14g01782	VIT_14s0066g01410	2.1	0.033	Peptidylprolyl isomerase	Plastid
237	Vitvi17g00163	VIT_17s0000g01950	2.12	0.006	Dihydropyrimidine dehydrogenase	Plastid
238	Vitvi05g01566	VIT_05s0094g00100	2.13	0.011	Peptidylprolyl isomerase	Plastid
239	Vitvi18g01218	VIT_18s0001g15360	2.16	0.031	Thylakoid lumenal 29.8 kDa protein	Plastid
240	Vitvi05g00781	VIT_05s0049g01360	2.19	0.006	HrBP1-1 PAP/fibrillin family	Plastid
241	Vitvi02g01762	VIT_00s0204g00170	2.21	0.001	0	Plastid
242	Vitvi04g00195	VIT_04s0008g02280	2.22	0.023	Unknown protein	Plastid
243	Vitvi04g01175	VIT_04s0023g00600	2.25	0.005	Isopentenyl diphosphate isomerase 2	Plastid
244	Vitvi02g01364	VIT_02s0025g02470	2.25	0.004	Unknown protein	Plastid
245	Vitvi16g00016	VIT_16s0039g00300	2.28	0.038	Unknown protein	Plastid
246	Vitvi04g00221	VIT_04s0008g02560	2.31	0.007	AarF domain containing kinase	Plastid
247	Vitvi06g01126	VIT_06s0009g02340	2.31	0.029	Tryptophan/tyrosine permease family	Plastid
248	Vitvi09g00627	VIT_09s0002g07110	2.35	0.008	KEG (keep on going)	Plastid
249	Vitvi08g00854	VIT_08s0058g01230	2.36	0.046	Non-specific lipid-transfer protein	Plastid
250	Vitvi14g02021	VIT_14s0108g01440	2.38	0.004	Unknown protein	Plastid
251	Vitvi13g01749	VIT_13s0064g01080	2.4	0.016	\Thylakoid lumenal 19 kDa protein, chloroplast precursor\""	Plastid
252	Vitvi12g00475	VIT_12s0059g01810	2.44	0.016	Photosystem II psbZ	Plastid
253	Vitvi03g01314	VIT_03s0017g02360	2.49	0.011	AarF domain containing kinase	Plastid
254	Vitvi08g02346	VIT_08s0007g06480	2.49	0.008	Unknown protein	Plastid
255	Vitvi01g00818	VIT_01s0026g00590	2.54	0.046	VviTPS143	Plastid
256	Vitvi05g00576	VIT_05s0020g04210	2.55	0.043	Sulfate adenylyltransferase 3	Plastid
257	Vitvi11g01467	VIT_11s0118g00620	2.57	0.019	Methyltransferase type 11	Plastid
258	Vitvi13g00339	VIT_13s0019g02090	2.6	0.021	Thylakoid lumenal 15 kDa protein 1	Plastid
259	Vitvi17g00411	VIT_17s0000g04520	2.66	0.042	Cell growth defect factor 1	Plastid
260	Vitvi12g00405	VIT_12s0059g01060	2.7	0.001	Hydroperoxide lyase (HPL1)	Plastid
261	Vitvi19g01695	VIT_19s0085g00390	2.72	0.019	Unknown protein	Plastid
262	Vitvi14g01763	VIT_14s0066g01210	2.77	0.013	\Carbonic anhydrase, chloroplast precursor\""	Plastid
263	Vitvi17g00608	VIT_17s0000g06280	2.83	0.001	Geranylgeranyl reductase	Plastid
264	Vitvi06g00158	VIT_06s0004g01510	3.07	0.001	Lipoxygenase (LOX2)	Plastid
265	Vitvi07g02003	VIT_07s0031g03200	3.14	0.001	ferrochelatase II	Plastid
266	Vitvi01g01575	VIT_01s0010g02880	3.69	0.001	VviTPS143	Plastid
267	Vitvi15g00854	VIT_15s0048g02190	3.98	0.016	PAP/fibrillin family	Plastid
268	Vitvi17g00597	VIT_17s0000g06180	4.59	0.041	\Hydrolase, alpha/beta fold\""	Plastid
269	Vitvi04g01336	VIT_04s0023g02150	4.68	0.014	Phosphatidic acid phosphatase / PAP2	Plastid
270	Vitvi07g01279	VIT_00s0207g00270	4.87	0.006	Thioredoxin family	Plastid
271	Vitvi07g01829	VIT_07s0031g01530	6.64	0.025	Stress enhanced protein 2 (SEP2)	Plastid

## Sheet: Tab S4 Kegg path. enrichment
Supplemental Table S4. Kegg pathway enrichment of targeted chloroplastidial differentially expressed proteins of Vitis vinifera cv ‘Vinhão’ exocarp at mature stage versus green stage.
Enriched pathway - green
Pathway ID	Description	pvalue	p.adjust	qvalue	geneID	Count
vvi00195	Photosynthesis	5.16703e-09	2.48018e-07	1.79486e-07	100263742/100251062/100258879/100245219/100245459/100243967/100240959/100256684/100262649/100240928	10
vvi00196	Photosynthesis - antenna proteins	1.86788e-08	4.48292e-07	3.24422e-07	100241887/100246457/100260599/100254533/100250504/100266604	6
vvi00030	Pentose phosphate pathway	0.00137269	0.0219631	0.0158943	100260851/100267681/100248620/100262681	4
vvi00900	Terpenoid backbone biosynthesis	0.00211387	0.024692	0.0178692	100243277/100241072/100249323/100267479	4
vvi00053	Ascorbate and aldarate metabolism	0.00257209	0.024692	0.0178692	104882489/100266331/100247405/100253570	4
Enriched pathway - green
vvi01230	Biosynthesis of amino acids	1.7707e-18	9.91594e-17	6.89642e-17	100242517/100245641/100257566/100264166/100253362/100262665/100262542/100246052/100251806/100241307/100267206/100247241/100255305/100268085/100241380/100251885/100258602/100266283/100852851/100252493/100245826/100247076/100232912/100262354/100266217/100261413/100259979/100262551	28
vvi00300	Lysine biosynthesis	1.46426e-08	4.09993e-07	2.85146e-07	100245641/100262665/100268085/100241380/100258602/100247076	6
vvi00710	Carbon fixation in photosynthetic organisms	4.77045e-08	8.90484e-07	6.19322e-07	100247974/100259814/100267942/100267206/100246378/100260169/100852851/100262354/100244092/100262551	10
vvi00030	Pentose phosphate pathway	1.29354e-05	0.000166162	0.000115564	100242517/100267206/100247241/100852851/100262354/100247590/100262551	7
vvi01200	Carbon metabolism	1.48359e-05	0.000166162	0.000115564	100247974/100242517/100257566/100259814/100246052/100251806/100267942/100267206/100246378/100247241/100260169/100852851/100262354/100244092/100262551	15
vvi01210	2-Oxocarboxylic acid metabolism	4.49536e-05	0.000419567	0.000291804	100245641/100253362/100262542/100241307/100251885/100252493/100259979	7
vvi00290	Valine, leucine and isoleucine biosynthesis	0.000140971	0.00112777	0.000784348	100262542/100241307/100251885/100259979	4
vvi00660	C5-Branched dibasic acid metabolism	0.000482494	0.00337746	0.00234898	100241307/100251885/100259979	3
vvi00250	Alanine, aspartate and glutamate metabolism	0.000885779	0.00547951	0.00381094	100266241/100262240/100255702/100262205/100261413	5
vvi00860	Porphyrin metabolism	0.000978484	0.00547951	0.00381094	100241461/100243271/100257034/100267459/100264314	5
vvi00400	Phenylalanine, tyrosine and tryptophan biosynthesis	0.00107822	0.00548912	0.00381762	100264166/100255305/100266283/100245826/100232912	5
vvi00010	Glycolysis / Gluconeogenesis	0.00399472	0.018642	0.0129653	100242517/100257566/100246052/100852851/100250615/100262354/100247590	7
vvi00260	Glycine, serine and threonine metabolism	0.00446108	0.019217	0.0133652	100245641/100264166/100251806/100258602/100266217	5
vvi00051	Fructose and mannose metabolism	0.0117783	0.0471132	0.0327667	100242517/100258640/100852851/100262354	4

## Sheet: Tab S5 - MapMan
Supplemental Table S5. MapMan Biosynthetic pathways of targeted proteins involved in the Light and Calvin reactions.
BinCode	BinName	id	description	LogFC
1.1.1.1.1	Photosynthesis.photophosphorylation.photosystem II.LHC-II complex.component LHCb1/2/3	vit_12s0057g00630.t01	component LHCb1/2/3 of LHC-II complex (original description: pep chromosome:12X:12:9272280:9273816:1 gene:VIT_12s0057g00630 transcript:VIT_12s0057g00630.t01 gene_biotype:protein_coding transcript_biotype:protein_coding description:Chlorophyll a-b binding protein, chloroplastic [Source:UniProtKB/TrEMBL;Acc:A5ASG6])	1.36
1.1.1.1.1	Photosynthesis.photophosphorylation.photosystem II.LHC-II complex.component LHCb1/2/3	vit_19s0014g03660.t01	component LHCb1/2/3 of LHC-II complex (original description: pep chromosome:12X:19:3777470:3778927:-1 gene:VIT_19s0014g03660 transcript:VIT_19s0014g03660.t01 gene_biotype:protein_coding transcript_biotype:protein_coding description:Chlorophyll a-b binding protein, chloroplastic [Source:UniProtKB/TrEMBL;Acc:F6H2E4])	1.43
1.1.1.1.1	Photosynthesis.photophosphorylation.photosystem II.LHC-II complex.component LHCb1/2/3	vit_12s0028g00320.t01	component LHCb1/2/3 of LHC-II complex (original description: pep chromosome:12X:12:931774:932592:-1 gene:VIT_12s0028g00320 transcript:VIT_12s0028g00320.t01 gene_biotype:protein_coding transcript_biotype:protein_coding description:Chlorophyll a-b binding protein, chloroplastic [Source:UniProtKB/TrEMBL;Acc:A5BPB2])	1.27
1.1.1.1.2	Photosynthesis.photophosphorylation.photosystem II.LHC-II complex.component LHCb4	vit_08s0007g02190.t01	component LHCb4 of LHC-II complex (original description: pep chromosome:12X:8:16224845:16226090:1 gene:VIT_08s0007g02190 transcript:VIT_08s0007g02190.t01 gene_biotype:protein_coding transcript_biotype:protein_coding description:Chlorophyll a-b binding protein, chloroplastic [Source:UniProtKB/TrEMBL;Acc:F6HKS7])	1.21
1.1.1.1.3	Photosynthesis.photophosphorylation.photosystem II.LHC-II complex.component LHCb5	vit_18s0089g01170.t01	component LHCb5 of LHC-II complex (original description: pep chromosome:12X:18:29067665:29070719:-1 gene:VIT_18s0089g01170 transcript:VIT_18s0089g01170.t01 gene_biotype:protein_coding transcript_biotype:protein_coding description:Chlorophyll a-b binding protein, chloroplastic [Source:UniProtKB/TrEMBL;Acc:F6GVX0])	1.46
1.1.1.1.4	Photosynthesis.photophosphorylation.photosystem II.LHC-II complex.component LHCb6	vit_12s0055g01110.t01	component LHCb6 of LHC-II complex (original description: pep chromosome:12X:12:14705491:14706714:-1 gene:VIT_12s0055g01110 transcript:VIT_12s0055g01110.t01 gene_biotype:protein_coding transcript_biotype:protein_coding description:Chlorophyll a-b binding protein, chloroplastic [Source:UniProtKB/TrEMBL;Acc:A5ASW8])	1.5
1.1.1.2.2.1	Photosynthesis.photophosphorylation.photosystem II.PS-II complex.oxygen-evolving center (OEC) extrinsic proteins.component OEC33/PsbO	vit_00s0207g00210.t01	component PsbO/OEC33 of PS-II oxygen-evolving center (original description: pep chromosome:12X:Un:12517439:12519783:-1 gene:VIT_00s0207g00210 transcript:VIT_00s0207g00210.t01 gene_biotype:protein_coding transcript_biotype:protein_coding)	1.43
1.1.1.2.2.2.1	Photosynthesis.photophosphorylation.photosystem II.PS-II complex.oxygen-evolving center (OEC) extrinsic proteins.Viridiplantae-specific components.component OEC23/PsbP	vit_12s0028g01080.t01	component PsbP of PS-II oxygen-evolving center (original description: pep chromosome:12X:12:1608245:1609968:-1 gene:VIT_12s0028g01080 transcript:VIT_12s0028g01080.t01 gene_biotype:protein_coding transcript_biotype:protein_coding)	1.03
1.1.1.2.2.2.2	Photosynthesis.photophosphorylation.photosystem II.PS-II complex.oxygen-evolving center (OEC) extrinsic proteins.Viridiplantae-specific components.component OEC16/PsbQ	vit_00s0904g00010.t01	component PsbQ of PS-II oxygen-evolving center (original description: pep chromosome:12X:Un:36673516:36674657:-1 gene:VIT_00s0904g00010 transcript:VIT_00s0904g00010.t01 gene_biotype:protein_coding transcript_biotype:protein_coding)	1.17
1.1.1.2.9	Photosynthesis.photophosphorylation.photosystem II.PS-II complex.component PsbR	vit_19s0027g00200.t01	component PsbR of PS-II complex (original description: pep chromosome:12X:19:18708816:18709975:1 gene:VIT_19s0027g00200 transcript:VIT_19s0027g00200.t01 gene_biotype:protein_coding transcript_biotype:protein_coding)	1.33
1.1.1.3.12	Photosynthesis.photophosphorylation.photosystem II.assembly and maintenance.assembly factor (Psb32)	vit_14s0128g00050.t01	Psb32 protein involved in PS-II assembly (original description: pep chromosome:12X:14:2638705:2642094:1 gene:VIT_14s0128g00050 transcript:VIT_14s0128g00050.t01 gene_biotype:protein_coding transcript_biotype:protein_coding)	1.27
1.1.1.3.15	Photosynthesis.photophosphorylation.photosystem II.assembly and maintenance.assembly factor (RBD1)	vit_14s0030g01590.t01	RBD1 protein involved in PS-II assembly (original description: pep chromosome:12X:14:6365381:6366110:-1 gene:VIT_14s0030g01590 transcript:VIT_14s0030g01590.t01 gene_biotype:protein_coding transcript_biotype:protein_coding)	1.26
1.1.1.3.20	Photosynthesis.photophosphorylation.photosystem II.assembly and maintenance.assembly factor (CYP38)	vit_14s0066g01410.t01	CYP38 protein involved in PS-II assembly (original description: pep chromosome:12X:14:27819969:27824471:-1 gene:VIT_14s0066g01410 transcript:VIT_14s0066g01410.t01 gene_biotype:protein_coding transcript_biotype:protein_coding)	2.1
1.1.1.3.8	Photosynthesis.photophosphorylation.photosystem II.assembly and maintenance.regulatory protein (Psb27)	vit_12s0059g01810.t01	Psb27 protein involved in PS-II assembly (original description: pep chromosome:12X:12:6668607:6684305:-1 gene:VIT_12s0059g01810 transcript:VIT_12s0059g01810.t01 gene_biotype:protein_coding transcript_biotype:protein_coding)	2.44
1.1.1.4.1.1	Photosynthesis.photophosphorylation.photosystem II.photosynthetic acclimation.regulator phosphorylation.protein kinase (STN7)	vit_01s0011g03010.t01	photosynthetic acclimation STN7 kinase (original description: pep chromosome:12X:1:2692236:2698927:-1 gene:VIT_01s0011g03010 transcript:VIT_01s0011g03010.t01 gene_biotype:protein_coding transcript_biotype:protein_coding)	-1.9
1.1.1.5.1.5	Photosynthesis.photophosphorylation.photosystem II.photoprotection.non-photochemical quenching (NPQ).NPQ-regulatory lipocalin (LCNP)	vit_19s0177g00320.t01	LCNP non-photochemical quenching regulator lipocalin (original description: pep chromosome:12X:19:6172553:6176259:1 gene:VIT_19s0177g00320 transcript:VIT_19s0177g00320.t01 gene_biotype:protein_coding transcript_biotype:protein_coding)	1.68
1.1.1.6.1.2	Photosynthesis.photophosphorylation.photosystem II.LHC-related protein groups.two-helix LHC-related protein group.protein (SEP2)	vit_07s0031g01530.t01	SEP2 LHC-related protein (original description: pep chromosome:12X:7:17627159:17630127:1 gene:VIT_07s0031g01530 transcript:VIT_07s0031g01530.t01 gene_biotype:protein_coding transcript_biotype:protein_coding)	6.64
1.1.1.6.1.3	Photosynthesis.photophosphorylation.photosystem II.LHC-related protein groups.two-helix LHC-related protein group.protein (SEP3)	vit_00s0204g00170.t01	SEP3 LHC-related protein (original description: pep chromosome:12X:Un:12256768:12259902:-1 gene:VIT_00s0204g00170 transcript:VIT_00s0204g00170.t01 gene_biotype:protein_coding transcript_biotype:protein_coding)	2.21
1.1.1.6.2.1	Photosynthesis.photophosphorylation.photosystem II.LHC-related protein groups.three-helix LHC-related protein group.protein (ELIP)	vit_05s0020g04110.t01	ELIP LHC-related protein (original description: pep chromosome:12X:5:5771294:5772292:-1 gene:VIT_05s0020g04110 transcript:VIT_05s0020g04110.t01 gene_biotype:protein_coding transcript_biotype:protein_coding)	2.01
1.1.2.3	Photosynthesis.photophosphorylation.cytochrome b6/f complex.Rieske iron-sulfur component PetC	vit_19s0014g03850.t01	Rieske iron-sulfur component PetC of cytochrome b6/f complex (original description: pep chromosome:12X:19:3942870:3944937:-1 gene:VIT_19s0014g03850 transcript:VIT_19s0014g03850.t01 gene_biotype:protein_coding transcript_biotype:protein_coding description:Cytochrome b6-f complex iron-sulfur subunit [Source:UniProtKB/TrEMBL;Acc:A5BX41])	1.53
1.1.2.9.5	Photosynthesis.photophosphorylation.cytochrome b6/f complex.assembly.assembly factor (HCF164)	vit_00s0207g00270.t01	HCF164 protein involved in cytochrome b6/f complex assembly (original description: pep chromosome:12X:Un:12547252:12550665:1 gene:VIT_00s0207g00270 transcript:VIT_00s0207g00270.t01 gene_biotype:protein_coding transcript_biotype:protein_coding)	4.87
1.1.4.2.4	Photosynthesis.photophosphorylation.photosystem I.PS-I complex.component PsaD	vit_05s0020g03180.t01	component PsaD of PS-I complex (original description: pep chromosome:12X:5:4942932:4943720:1 gene:VIT_05s0020g03180 transcript:VIT_05s0020g03180.t01 gene_biotype:protein_coding transcript_biotype:protein_coding)	1
1.1.4.2.5	Photosynthesis.photophosphorylation.photosystem I.PS-I complex.component PsaE	vit_07s0005g04920.t01	component PsaE of PS-I complex (original description: pep chromosome:12X:7:8155016:8156410:-1 gene:VIT_07s0005g04920 transcript:VIT_07s0005g04920.t01 gene_biotype:protein_coding transcript_biotype:protein_coding)	1.07
1.1.4.3.2	Photosynthesis.photophosphorylation.photosystem I.assembly and maintenance.assembly factor (PPD1)	vit_14s0060g00850.t01	PPD1 protein involved in PS-I assembly (original description: pep chromosome:12X:14:676731:679515:-1 gene:VIT_14s0060g00850 transcript:VIT_14s0060g00850.t01 gene_biotype:protein_coding transcript_biotype:protein_coding)	1.85
1.1.5.1	Photosynthesis.photophosphorylation.linear electron flow.ferredoxin electron carrier	vit_12s0035g00270.t01	ferredoxin electron carrier (original description: pep chromosome:12X:12:19514999:19515658:-1 gene:VIT_12s0035g00270 transcript:VIT_12s0035g00270.t01 gene_biotype:protein_coding transcript_biotype:protein_coding description:Ferredoxin [Source:UniProtKB/TrEMBL;Acc:F6HK77])	-2.94
1.1.8.1.6.2.1	Photosynthesis.photophosphorylation.chlororespiration.NADH dehydrogenase-like (NDH) complex.assembly and stabilization.Cpn60 chaperonin heterodimer.subunit alpha	vit_06s0061g00270.t01	subunit alpha of Cpn60 chaperonin complex (original description: pep chromosome:12X:6:17589998:17593912:1 gene:VIT_06s0061g00270 transcript:VIT_06s0061g00270.t01 gene_biotype:protein_coding transcript_biotype:protein_coding)	-1.7
1.1.8.1.6.2.2	Photosynthesis.photophosphorylation.chlororespiration.NADH dehydrogenase-like (NDH) complex.assembly and stabilization.Cpn60 chaperonin heterodimer.subunit beta	vit_06s0004g00240.t01	subunit beta of Cpn60 chaperonin complex (original description: pep chromosome:12X:6:369013:374661:1 gene:VIT_06s0004g00240 transcript:VIT_06s0004g00240.t01 gene_biotype:protein_coding transcript_biotype:protein_coding)	-1.59
1.1.8.1.6.2.2	Photosynthesis.photophosphorylation.chlororespiration.NADH dehydrogenase-like (NDH) complex.assembly and stabilization.Cpn60 chaperonin heterodimer.subunit beta	vit_09s0002g03930.t01	subunit beta of Cpn60 chaperonin complex (original description: pep chromosome:12X:9:3642174:3646584:1 gene:VIT_09s0002g03930 transcript:VIT_09s0002g03930.t01 gene_biotype:protein_coding transcript_biotype:protein_coding)	-1.37
1.1.9.2.4	Photosynthesis.photophosphorylation.ATP synthase complex.peripheral CF1 subcomplex.subunit delta	vit_18s0164g00030.t01	subunit delta of peripheral CF1 subcomplex of ATP synthase complex (original description: pep chromosome:12X:18:18213114:18214038:-1 gene:VIT_18s0164g00030 transcript:VIT_18s0164g00030.t01 gene_biotype:protein_coding transcript_biotype:protein_coding)	1.81
1.2.1.1.2	Photosynthesis.calvin cycle.ribulose-1,5-bisphosphat carboxylase/oxygenase (RuBisCo) activity.RuBisCo heterodimer.small subunit	vit_17s0000g03690.t01	small subunit of ribulose-1,5-bisphosphat carboxylase/oxygenase heterodimer (original description: pep chromosome:12X:17:3623303:3624351:-1 gene:VIT_17s0000g03690 transcript:VIT_17s0000g03690.t01 gene_biotype:protein_coding transcript_biotype:protein_coding description:Ribulose bisphosphate carboxylase small chain [Source:UniProtKB/TrEMBL;Acc:A5C718])	-1.43
1.2.1.2.1.1	Photosynthesis.calvin cycle.ribulose-1,5-bisphosphat carboxylase/oxygenase (RuBisCo) activity.RuBisCo assembly.CPN60 assembly chaperone complex.component CPN60a	vit_06s0061g00270.t01	component CPN60a of CPN60 assembly chaperone complex (original description: pep chromosome:12X:6:17589998:17593912:1 gene:VIT_06s0061g00270 transcript:VIT_06s0061g00270.t01 gene_biotype:protein_coding transcript_biotype:protein_coding)	-1.7
1.2.1.2.1.2	Photosynthesis.calvin cycle.ribulose-1,5-bisphosphat carboxylase/oxygenase (RuBisCo) activity.RuBisCo assembly.CPN60 assembly chaperone complex.component CPN60b	vit_06s0004g00240.t01	component CPN60b of CPN60 assembly chaperone complex (original description: pep chromosome:12X:6:369013:374661:1 gene:VIT_06s0004g00240 transcript:VIT_06s0004g00240.t01 gene_biotype:protein_coding transcript_biotype:protein_coding)	-1.59
1.2.1.2.1.2	Photosynthesis.calvin cycle.ribulose-1,5-bisphosphat carboxylase/oxygenase (RuBisCo) activity.RuBisCo assembly.CPN60 assembly chaperone complex.component CPN60b	vit_09s0002g03930.t01	component CPN60b of CPN60 assembly chaperone complex (original description: pep chromosome:12X:9:3642174:3646584:1 gene:VIT_09s0002g03930 transcript:VIT_09s0002g03930.t01 gene_biotype:protein_coding transcript_biotype:protein_coding)	-1.37
1.2.1.2.6	Photosynthesis.calvin cycle.ribulose-1,5-bisphosphat carboxylase/oxygenase (RuBisCo) activity.RuBisCo assembly.assembly factor (RAF2)	vit_16s0013g00240.t01	RAF2 assembly factor involved in RuBisCo assembly (original description: pep chromosome:12X:16:5159375:5162468:1 gene:VIT_16s0013g00240 transcript:VIT_16s0013g00240.t01 gene_biotype:protein_coding transcript_biotype:protein_coding)	-2.57
1.2.1.3.2	Photosynthesis.calvin cycle.ribulose-1,5-bisphosphat carboxylase/oxygenase (RuBisCo) activity.RuBisCo regulation.ATP-dependent activase (RCA)	vit_08s0007g00840.t01	ATP-dependent activase involved in RuBisCo regulation (original description: pep chromosome:12X:8:15008406:15011421:-1 gene:VIT_08s0007g00840 transcript:VIT_08s0007g00840.t01 gene_biotype:protein_coding transcript_biotype:protein_coding)	-1.74
1.2.1.3.2	Photosynthesis.calvin cycle.ribulose-1,5-bisphosphat carboxylase/oxygenase (RuBisCo) activity.RuBisCo regulation.ATP-dependent activase (RCA)	vit_06s0004g05180.t01	ATP-dependent activase involved in RuBisCo regulation (original description: pep chromosome:12X:6:6106696:6109243:-1 gene:VIT_06s0004g05180 transcript:VIT_06s0004g05180.t01 gene_biotype:protein_coding transcript_biotype:protein_coding)	-2.17
1.2.1.3.3	Photosynthesis.calvin cycle.ribulose-1,5-bisphosphat carboxylase/oxygenase (RuBisCo) activity.RuBisCo regulation.xylulose-1,5-bisphosphate phosphatase (CbbY)	vit_17s0000g09910.t01	xylulose-1,5-bisphosphate phosphatase (CbbY) (original description: pep chromosome:12X:17:11856734:11860169:-1 gene:VIT_17s0000g09910 transcript:VIT_17s0000g09910.t01 gene_biotype:protein_coding transcript_biotype:protein_coding)	-1.82
1.2.10	Photosynthesis.calvin cycle.phosphopentose epimerase	vit_17s0000g06450.t01	phosphopentose epimerase (original description: pep chromosome:12X:17:7037862:7044980:1 gene:VIT_17s0000g06450 transcript:VIT_17s0000g06450.t01 gene_biotype:protein_coding transcript_biotype:protein_coding)	-1.53
1.2.11	Photosynthesis.calvin cycle.phosphoribulokinase	vit_02s0109g00080.t01	phosphoribulokinase (original description: pep chromosome:12X:2:12236164:12239904:1 gene:VIT_02s0109g00080 transcript:VIT_02s0109g00080.t01 gene_biotype:protein_coding transcript_biotype:protein_coding description:Phosphoribulokinase [Source:UniProtKB/TrEMBL;Acc:F6H7Q2])	-3.04
1.2.12	Photosynthesis.calvin cycle.NADPH-dependent malate dehydrogenase	vit_13s0019g05250.t01	NADPH-dependent malate dehydrogenase (original description: pep chromosome:12X:13:7065103:7070875:-1 gene:VIT_13s0019g05250 transcript:VIT_13s0019g05250.t01 gene_biotype:protein_coding transcript_biotype:protein_coding)	-1
1.2.3	Photosynthesis.calvin cycle.glyceraldehyde 3-phosphate dehydrogenase	vit_18s0122g00960.t01	glyceraldehyde 3-phosphate dehydrogenase (original description: pep chromosome:12X:18:681266:684519:1 gene:VIT_18s0122g00960 transcript:VIT_18s0122g00960.t01 gene_biotype:protein_coding transcript_biotype:protein_coding description:Glyceraldehyde-3-phosphate dehydrogenase [Source:UniProtKB/TrEMBL;Acc:D7UDC9])	-1.15
1.2.3	Photosynthesis.calvin cycle.glyceraldehyde 3-phosphate dehydrogenase	vit_14s0068g00680.t01	glyceraldehyde 3-phosphate dehydrogenase (original description: pep chromosome:12X:14:24482406:24484689:1 gene:VIT_14s0068g00680 transcript:VIT_14s0068g00680.t01 gene_biotype:protein_coding transcript_biotype:protein_coding description:Glyceraldehyde-3-phosphate dehydrogenase [Source:UniProtKB/TrEMBL;Acc:F6H409])	-1.59
1.2.5	Photosynthesis.calvin cycle.fructose 1,6-bisphosphate aldolase	vit_04s0023g03010.t01	fructose 1,6-bisphosphate aldolase (original description: pep chromosome:12X:4:19605037:19607046:1 gene:VIT_04s0023g03010 transcript:VIT_04s0023g03010.t01 gene_biotype:protein_coding transcript_biotype:protein_coding description:Fructose-bisphosphate aldolase [Source:UniProtKB/TrEMBL;Acc:F6GWQ0])	-2.05
1.2.5	Photosynthesis.calvin cycle.fructose 1,6-bisphosphate aldolase	vit_03s0038g00670.t01	fructose 1,6-bisphosphate aldolase (original description: pep chromosome:12X:3:592539:594503:1 gene:VIT_03s0038g00670 transcript:VIT_03s0038g00670.t01 gene_biotype:protein_coding transcript_biotype:protein_coding description:Fructose-bisphosphate aldolase [Source:UniProtKB/TrEMBL;Acc:A5BDH7])	-2.92
1.2.7	Photosynthesis.calvin cycle.transketolase	vit_15s0048g00370.t01	transketolase (original description: pep chromosome:12X:15:14506758:14510674:-1 gene:VIT_15s0048g00370 transcript:VIT_15s0048g00370.t01 gene_biotype:protein_coding transcript_biotype:protein_coding)	-6.64
1.2.8	Photosynthesis.calvin cycle.sedoheptulose-1,7-bisphosphatase	vit_13s0019g03350.t01	sedoheptulose-1,7-bisphosphatase (original description: pep chromosome:12X:13:4389058:4391999:1 gene:VIT_13s0019g03350 transcript:VIT_13s0019g03350.t01 gene_biotype:protein_coding transcript_biotype:protein_coding)	-1.83
2.1.1.1.1	.Cellular respiration.glycolysis.cytosolic glycolysis.phosphofructokinase activities.ATP-dependent phosphofructokinase	vit_16s0013g01140.t01	ATP-dependent phosphofructokinase (original description: pep chromosome:12X:16:7085440:7130394:-1 gene:VIT_16s0013g01140 transcript:VIT_16s0013g01140.t01 gene_biotype:protein_coding transcript_biotype:protein_coding description:ATP-dependent 6-phosphofructokinase [Source:UniProtKB/TrEMBL;Acc:D7U799])	-1.02
2.4.6.2.6	.Cellular respiration.oxidative phosphorylation.ATP synthase complex.peripheral MF1 subcomplex.subunit epsilon	vit_09s0018g01930.t01	subunit epsilon of ATP synthase peripheral MF1 subcomplex (original description: pep chromosome:12X:9:19525559:19533404:-1 gene:VIT_09s0018g01930 transcript:VIT_09s0018g01930.t01 gene_biotype:protein_coding transcript_biotype:protein_coding)	1.21
3.1.4.4	.Carbohydrate metabolism.sucrose metabolism.degradation.fructose kinase	vit_14s0006g01410.t01	fructose kinase (original description: pep chromosome:12X:14:17327958:17347085:1 gene:VIT_14s0006g01410 transcript:VIT_14s0006g01410.t01 gene_biotype:protein_coding transcript_biotype:protein_coding)	-1.65
3.11.1.2	.Carbohydrate metabolism.fermentation.alcoholic fermentation.alcohol dehydrogenase	vit_18s0001g15450.t01	alcohol dehydrogenase (original description: pep chromosome:12X:18:13581959:13584888:1 gene:VIT_18s0001g15450 transcript:VIT_18s0001g15450.t01 gene_biotype:protein_coding transcript_biotype:protein_coding)	1.71
3.11.2.1	.Carbohydrate metabolism.fermentation.lactic acid fermentation.L-lactate dehydrogenase	vit_02s0154g00350.t01	L-lactate dehydrogenase (original description: pep chromosome:12X:2:5164431:5166321:-1 gene:VIT_02s0154g00350 transcript:VIT_02s0154g00350.t01 gene_biotype:protein_coding transcript_biotype:protein_coding description:L-lactate dehydrogenase [Source:UniProtKB/TrEMBL;Acc:D7TN36])	-2.73
3.12.2	.Carbohydrate metabolism.plastidial glycolysis.fructose-1,6-bisphosphate aldolase	vit_04s0023g03010.t01	fructose-1,6-bisphosphate aldolase (original description: pep chromosome:12X:4:19605037:19607046:1 gene:VIT_04s0023g03010 transcript:VIT_04s0023g03010.t01 gene_biotype:protein_coding transcript_biotype:protein_coding description:Fructose-bisphosphate aldolase [Source:UniProtKB/TrEMBL;Acc:F6GWQ0])	-2.05
3.12.2	.Carbohydrate metabolism.plastidial glycolysis.fructose-1,6-bisphosphate aldolase	vit_03s0038g00670.t01	fructose-1,6-bisphosphate aldolase (original description: pep chromosome:12X:3:592539:594503:1 gene:VIT_03s0038g00670 transcript:VIT_03s0038g00670.t01 gene_biotype:protein_coding transcript_biotype:protein_coding description:Fructose-bisphosphate aldolase [Source:UniProtKB/TrEMBL;Acc:A5BDH7])	-2.92
3.12.8	.Carbohydrate metabolism.plastidial glycolysis.pyruvate kinase	vit_02s0012g01170.t01	pyruvate kinase (original description: pep chromosome:12X:2:7190742:7217062:-1 gene:VIT_02s0012g01170 transcript:VIT_02s0012g01170.t01 gene_biotype:protein_coding transcript_biotype:protein_coding description:Pyruvate kinase [Source:UniProtKB/TrEMBL;Acc:F6HTA0])	-1.15
3.12.8	.Carbohydrate metabolism.plastidial glycolysis.pyruvate kinase	vit_05s0020g04480.t01	pyruvate kinase (original description: pep chromosome:12X:5:6284108:6299065:1 gene:VIT_05s0020g04480 transcript:VIT_05s0020g04480.t01 gene_biotype:protein_coding transcript_biotype:protein_coding description:Pyruvate kinase [Source:UniProtKB/TrEMBL;Acc:F6HDW1])	-1.29
3.2.2.1	.Carbohydrate metabolism.starch metabolism.biosynthesis.plastidial phosphoglucose isomerase	vit_18s0001g07280.t01	plastidial phosphoglucose isomerase (original description: pep chromosome:12X:18:5505744:5516555:1 gene:VIT_18s0001g07280 transcript:VIT_18s0001g07280.t01 gene_biotype:protein_coding transcript_biotype:protein_coding description:Glucose-6-phosphate isomerase [Source:UniProtKB/TrEMBL;Acc:F6H116])	1.16
3.2.2.2	.Carbohydrate metabolism.starch metabolism.biosynthesis.plastidial phosphoglucomutase	vit_16s0022g02320.t01	plastidial phosphoglucomutase (original description: pep chromosome:12X:16:14878029:14896491:-1 gene:VIT_16s0022g02320 transcript:VIT_16s0022g02320.t01 gene_biotype:protein_coding transcript_biotype:protein_coding)	-3.77
3.2.2.3	.Carbohydrate metabolism.starch metabolism.biosynthesis.ADP-glucose pyrophosphorylase	vit_05s0020g02880.t01	ADP-glucose pyrophosphorylase (original description: pep chromosome:12X:5:4559776:4563543:-1 gene:VIT_05s0020g02880 transcript:VIT_05s0020g02880.t01 gene_biotype:protein_coding transcript_biotype:protein_coding description:Glucose-1-phosphate adenylyltransferase [Source:UniProtKB/TrEMBL;Acc:F6HDM4])	-2
3.2.2.4.2	.Carbohydrate metabolism.starch metabolism.biosynthesis.starch synthase activities.starch synthase (SSII)	vit_14s0108g00940.t01	starch synthase (SSII) (original description: pep chromosome:12X:14:29579882:29589606:1 gene:VIT_14s0108g00940 transcript:VIT_14s0108g00940.t01 gene_biotype:protein_coding transcript_biotype:protein_coding description:Starch synthase, chloroplastic/amyloplastic [Source:UniProtKB/TrEMBL;Acc:F6H5U3])	-1.99
3.2.2.5	.Carbohydrate metabolism.starch metabolism.biosynthesis.starch branching enzyme	vit_18s0001g00060.t01	starch branching enzyme (original description: pep chromosome:12X:18:1101792:1110665:-1 gene:VIT_18s0001g00060 transcript:VIT_18s0001g00060.t01 gene_biotype:protein_coding transcript_biotype:protein_coding)	-2.38
3.2.2.6	.Carbohydrate metabolism.starch metabolism.biosynthesis.starch debranching enzyme	vit_11s0078g00310.t01	starch debranching enzyme (original description: pep chromosome:12X:11:12508645:12542756:-1 gene:VIT_11s0078g00310 transcript:VIT_11s0078g00310.t01 gene_biotype:protein_coding transcript_biotype:protein_coding)	-3.46
3.9.1.1	.Carbohydrate metabolism.oxidative pentose phosphate pathway.oxidative phase.glucose-6-phosphate dehydrogenase	vit_01s0146g00060.t01	glucose-6-phosphate dehydrogenase (original description: pep chromosome:12X:1:21855923:21861593:1 gene:VIT_01s0146g00060 transcript:VIT_01s0146g00060.t01 gene_biotype:protein_coding transcript_biotype:protein_coding description:Glucose-6-phosphate 1-dehydrogenase [Source:UniProtKB/TrEMBL;Acc:D7U5Y0])	1.5
3.9.1.2	.Carbohydrate metabolism.oxidative pentose phosphate pathway.oxidative phase.6-phosphogluconolactonase	vit_16s0098g01200.t01	6-phosphogluconolactonase (original description: pep chromosome:12X:16:21450884:21454418:1 gene:VIT_16s0098g01200 transcript:VIT_16s0098g01200.t01 gene_biotype:protein_coding transcript_biotype:protein_coding)	1.24
3.9.2.3	.Carbohydrate metabolism.oxidative pentose phosphate pathway.non-oxidative phase.transketolase	vit_15s0048g00370.t01	transketolase (original description: pep chromosome:12X:15:14506758:14510674:-1 gene:VIT_15s0048g00370 transcript:VIT_15s0048g00370.t01 gene_biotype:protein_coding transcript_biotype:protein_coding)	-6.64
3.9.2.4	.Carbohydrate metabolism.oxidative pentose phosphate pathway.non-oxidative phase.transaldolase	vit_01s0150g00190.t01	transaldolase (original description: pep chromosome:12X:1:22628998:22633863:1 gene:VIT_01s0150g00190 transcript:VIT_01s0150g00190.t01 gene_biotype:protein_coding transcript_biotype:protein_coding)	-1.62
4.1.1.1.1.1	.Amino acid metabolism.biosynthesis.glutamate family.glutamate-derived amino acids.ornithine.N-acetylglutamate synthase	vit_00s0823g00020.t01	N-acetylglutamate synthase (original description: pep chromosome:12X:Un:35786495:35790559:1 gene:VIT_00s0823g00020 transcript:VIT_00s0823g00020.t01 gene_biotype:protein_coding transcript_biotype:protein_coding)	1.51
4.1.1.1.1.2	.Amino acid metabolism.biosynthesis.glutamate family.glutamate-derived amino acids.ornithine.N-acetylglutamate kinase	vit_04s0008g03050.t01	N-acetylglutamate kinase (original description: pep chromosome:12X:4:2531044:2532323:-1 gene:VIT_04s0008g03050 transcript:VIT_04s0008g03050.t01 gene_biotype:protein_coding transcript_biotype:protein_coding)	-2.27
4.1.1.1.1.5	.Amino acid metabolism.biosynthesis.glutamate family.glutamate-derived amino acids.ornithine.N2-acetylornithine:glutamate acetyltransferase	vit_08s0040g03320.t01	N2-acetylornithine:glutamate acetyltransferase (original description: pep chromosome:12X:8:14283636:14292636:-1 gene:VIT_08s0040g03320 transcript:VIT_08s0040g03320.t01 gene_biotype:protein_coding transcript_biotype:protein_coding description:Arginine biosynthesis bifunctional protein ArgJ, chloroplastic [Source:UniProtKB/TrEMBL;Acc:D7TQ89])	-1.21
4.1.1.1.2.1.1	.Amino acid metabolism.biosynthesis.glutamate family.glutamate-derived amino acids.arginine.carbamoyl phosphate synthetase heterodimer.large subunit	vit_06s0004g03360.t01	large subunit of carbamoyl phosphate synthetase heterodimer (original description: pep chromosome:12X:6:4210766:4216717:-1 gene:VIT_06s0004g03360 transcript:VIT_06s0004g03360.t01 gene_biotype:protein_coding transcript_biotype:protein_coding)	-2.56
4.1.1.1.2.1.2	.Amino acid metabolism.biosynthesis.glutamate family.glutamate-derived amino acids.arginine.carbamoyl phosphate synthetase heterodimer.small subunit	vit_04s0044g00550.t01	small subunit of carbamoyl phosphate synthetase heterodimer (original description: pep chromosome:12X:4:21388406:21395544:1 gene:VIT_04s0044g00550 transcript:VIT_04s0044g00550.t01 gene_biotype:protein_coding transcript_biotype:protein_coding)	-2.06
4.1.1.2.3	.Amino acid metabolism.biosynthesis.glutamate family.histidine.bifunctional phosphoribosyl-ATP diphosphatase and phosphoribosyl-AMP cyclohydrolase	vit_14s0068g00910.t01	bifunctional phosphoribosyl-ATP diphosphatase and phosphoribosyl-AMP cyclohydrolase (original description: pep chromosome:12X:14:24664030:24669880:1 gene:VIT_14s0068g00910 transcript:VIT_14s0068g00910.t01 gene_biotype:protein_coding transcript_biotype:protein_coding)	1.9
4.1.2.1.4	.Amino acid metabolism.biosynthesis.aspartate family.asparagine.omega-amidase	vit_04s0008g01690.t01	omega-amidase (original description: pep chromosome:12X:4:1307401:1313679:1 gene:VIT_04s0008g01690 transcript:VIT_04s0008g01690.t01 gene_biotype:protein_coding transcript_biotype:protein_coding)	-1.28
4.1.2.2.2	.Amino acid metabolism.biosynthesis.aspartate family.aspartate-derived amino acids.aspartate-semialdehyde dehydrogenase	vit_01s0011g05860.t01	aspartate-semialdehyde dehydrogenase (original description: pep chromosome:12X:1:5615784:5621077:1 gene:VIT_01s0011g05860 transcript:VIT_01s0011g05860.t01 gene_biotype:protein_coding transcript_biotype:protein_coding)	-1.14
4.1.2.2.3.1	.Amino acid metabolism.biosynthesis.aspartate family.aspartate-derived amino acids.lysine.hydroxy-tetrahydrodihydrodipicolinate synthase	vit_15s0048g00750.t01	hydroxy-tetrahydrodihydrodipicolinate synthase (original description: pep chromosome:12X:15:14897103:14903420:-1 gene:VIT_15s0048g00750 transcript:VIT_15s0048g00750.t01 gene_biotype:protein_coding transcript_biotype:protein_coding)	-1.23
4.1.2.2.3.2	.Amino acid metabolism.biosynthesis.aspartate family.aspartate-derived amino acids.lysine.hydroxy-tetrahydrodihydrodipicolinate reductase	vit_05s0094g01480.t01	hydroxy-tetrahydrodihydrodipicolinate reductase (original description: pep chromosome:12X:5:24763502:24776526:-1 gene:VIT_05s0094g01480 transcript:VIT_05s0094g01480.t01 gene_biotype:protein_coding transcript_biotype:protein_coding)	-1.76
4.1.2.2.3.3	.Amino acid metabolism.biosynthesis.aspartate family.aspartate-derived amino acids.lysine.LL-diaminopimelate aminotransferase	vit_03s0088g01040.t01	LL-diaminopimelate aminotransferase (original description: pep chromosome:12X:3:9270928:9285459:1 gene:VIT_03s0088g01040 transcript:VIT_03s0088g01040.t01 gene_biotype:protein_coding transcript_biotype:protein_coding)	-3.07
4.1.2.2.3.4	.Amino acid metabolism.biosynthesis.aspartate family.aspartate-derived amino acids.lysine.diaminopimelate epimerase	vit_08s0040g02540.t01	diaminopimelate epimerase (original description: pep chromosome:12X:8:13581957:13595782:1 gene:VIT_08s0040g02540 transcript:VIT_08s0040g02540.t01 gene_biotype:protein_coding transcript_biotype:protein_coding)	-1.76
4.1.2.2.3.5	.Amino acid metabolism.biosynthesis.aspartate family.aspartate-derived amino acids.lysine.diaminopimelate decarboxylase	vit_03s0038g04490.t01	diaminopimelate decarboxylase (original description: pep chromosome:12X:3:3277642:3286484:1 gene:VIT_03s0038g04490 transcript:VIT_03s0038g04490.t01 gene_biotype:protein_coding transcript_biotype:protein_coding)	-2.68
4.1.2.2.4	.Amino acid metabolism.biosynthesis.aspartate family.aspartate-derived amino acids.bifunctional homoserine dehydrogenase and aspartate kinase	vit_18s0001g03660.t01	bifunctional homoserine dehydrogenase and aspartate kinase (original description: pep chromosome:12X:18_random:3420460:3434033:1 gene:VIT_18s0001g03660 transcript:VIT_18s0001g03660.t01 gene_biotype:protein_coding transcript_biotype:protein_coding)	-1.97
4.1.2.2.7.1	.Amino acid metabolism.biosynthesis.aspartate family.aspartate-derived amino acids.threonine.threonine synthase	vit_11s0016g01720.t01	threonine synthase (original description: pep chromosome:12X:11:1378874:1380601:1 gene:VIT_11s0016g01720 transcript:VIT_11s0016g01720.t01 gene_biotype:protein_coding transcript_biotype:protein_coding)	-3.18
4.1.2.2.8.3.1	.Amino acid metabolism.biosynthesis.aspartate family.aspartate-derived amino acids.isoleucine.acetolactate synthase complex.catalytic subunit	vit_14s0068g01960.t01	catalytic subunit of acetolactate synthase complex (original description: pep chromosome:12X:14:25626698:25628882:1 gene:VIT_14s0068g01960 transcript:VIT_14s0068g01960.t01 gene_biotype:protein_coding transcript_biotype:protein_coding description:Acetolactate synthase [Source:UniProtKB/TrEMBL;Acc:F6H3X4])	-3.51
4.1.2.2.8.4	.Amino acid metabolism.biosynthesis.aspartate family.aspartate-derived amino acids.isoleucine.ketol-acid reductoisomerase	vit_12s0028g02340.t01	ketol-acid reductoisomerase (original description: pep chromosome:12X:12:3080736:3085000:-1 gene:VIT_12s0028g02340 transcript:VIT_12s0028g02340.t01 gene_biotype:protein_coding transcript_biotype:protein_coding description:Ketol-acid reductoisomerase [Source:UniProtKB/TrEMBL;Acc:A5AGN5])	-1.26
4.1.3.2.1.1	.Amino acid metabolism.biosynthesis.pyruvate family.pyruvate-derived amino acids.acetolactate synthase complex.catalytic subunit	vit_14s0068g01960.t01	catalytic subunit of acetolactate synthase complex (original description: pep chromosome:12X:14:25626698:25628882:1 gene:VIT_14s0068g01960 transcript:VIT_14s0068g01960.t01 gene_biotype:protein_coding transcript_biotype:protein_coding description:Acetolactate synthase [Source:UniProtKB/TrEMBL;Acc:F6H3X4])	-3.51
4.1.3.2.2	.Amino acid metabolism.biosynthesis.pyruvate family.pyruvate-derived amino acids.ketol-acid reductoisomerase	vit_12s0028g02340.t01	ketol-acid reductoisomerase (original description: pep chromosome:12X:12:3080736:3085000:-1 gene:VIT_12s0028g02340 transcript:VIT_12s0028g02340.t01 gene_biotype:protein_coding transcript_biotype:protein_coding description:Ketol-acid reductoisomerase [Source:UniProtKB/TrEMBL;Acc:A5AGN5])	-1.26
4.1.3.2.5.2.1	.Amino acid metabolism.biosynthesis.pyruvate family.pyruvate-derived amino acids.leucine.isopropylmalate isomerase heterodimer.large subunit	vit_08s0056g01640.t01	large subunit of isopropylmalate isomerase heterodimer (original description: pep chromosome:12X:8:2609945:2636120:1 gene:VIT_08s0056g01640 transcript:VIT_08s0056g01640.t01 gene_biotype:protein_coding transcript_biotype:protein_coding)	-1.89
4.1.3.2.5.2.2	.Amino acid metabolism.biosynthesis.pyruvate family.pyruvate-derived amino acids.leucine.isopropylmalate isomerase heterodimer.small subunit	vit_00s0551g00010.t01	small subunit of isopropylmalate isomerase heterodimer (original description: pep chromosome:12X:Un:31651873:31654908:-1 gene:VIT_00s0551g00010 transcript:VIT_00s0551g00010.t01 gene_biotype:protein_coding transcript_biotype:protein_coding)	-1.4
4.1.4.1.3	.Amino acid metabolism.biosynthesis.serine family.non-photorespiratory serine.phosphoserine phosphatase	vit_17s0000g07310.t01	phosphoserine phosphatase (original description: pep chromosome:12X:17:8175005:8184159:1 gene:VIT_17s0000g07310 transcript:VIT_17s0000g07310.t01 gene_biotype:protein_coding transcript_biotype:protein_coding)	-1.37
4.1.5.1.1	.Amino acid metabolism.biosynthesis.shikimate family.shikimate pathway.3-deoxy-D-arabino-heptulosonate 7-phosphate (DAHP) synthase	vit_00s0391g00070.t01	3-deoxy-D-arabino-heptulosonate 7-phosphate (DAHP) synthase (original description: pep chromosome:12X:Un:27181313:27185595:1 gene:VIT_00s0391g00070 transcript:VIT_00s0391g00070.t01 gene_biotype:protein_coding transcript_biotype:protein_coding description:Phospho-2-dehydro-3-deoxyheptonate aldolase [Source:UniProtKB/TrEMBL;Acc:F6HJL1])	1.49
4.1.5.1.5	.Amino acid metabolism.biosynthesis.shikimate family.shikimate pathway.5-enolpyruvyl-shikimate 3-phosphate (EPSP) synthase	vit_15s0048g00350.t01	5-enolpyruvyl-shikimate 3-phosphate (EPSP) synthase (original description: pep chromosome:12X:15:14478207:14483443:-1 gene:VIT_15s0048g00350 transcript:VIT_15s0048g00350.t01 gene_biotype:protein_coding transcript_biotype:protein_coding description:3-phosphoshikimate 1-carboxyvinyltransferase [Source:UniProtKB/TrEMBL;Acc:D0VBC7])	-2.73
4.1.5.2.1	.Amino acid metabolism.biosynthesis.shikimate family.phenylalanine and tyrosine.chorismate mutase	vit_14s0108g01330.t01	chorismate mutase (original description: pep chromosome:12X:14:29938400:29948454:-1 gene:VIT_14s0108g01330 transcript:VIT_14s0108g01330.t01 gene_biotype:protein_coding transcript_biotype:protein_coding description:Chorismate mutase [Source:UniProtKB/TrEMBL;Acc:D0VBC0])	-1.99
4.1.5.2.2	.Amino acid metabolism.biosynthesis.shikimate family.phenylalanine and tyrosine.prephenate aminotransferase (PPA-AT)	vit_07s0031g00980.t01	prephenate aminotransferase (PPA-AT) (original description: pep chromosome:12X:7:17147616:17153536:-1 gene:VIT_07s0031g00980 transcript:VIT_07s0031g00980.t01 gene_biotype:protein_coding transcript_biotype:protein_coding)	-2.63
4.1.5.3.2	.Amino acid metabolism.biosynthesis.shikimate family.tryptophan.anthranilate phosphoribosyltransferase	vit_17s0000g08660.t01	anthranilate phosphoribosyltransferase (original description: pep chromosome:12X:17:9936623:9941289:1 gene:VIT_17s0000g08660 transcript:VIT_17s0000g08660.t01 gene_biotype:protein_coding transcript_biotype:protein_coding)	-1.72
4.1.5.3.4	.Amino acid metabolism.biosynthesis.shikimate family.tryptophan.indole-3-glycerol phosphate synthase	vit_12s0057g01240.t01	indole-3-glycerol phosphate synthase (original description: pep chromosome:12X:12:9995964:10000330:-1 gene:VIT_12s0057g01240 transcript:VIT_12s0057g01240.t01 gene_biotype:protein_coding transcript_biotype:protein_coding)	1.05
4.1.5.3.5.2	.Amino acid metabolism.biosynthesis.shikimate family.tryptophan.tryptophan synthase heterodimer.subunit beta	vit_19s0177g00310.t01	subunit beta of tryptophan synthase complex (original description: pep chromosome:12X:19:6158376:6161965:-1 gene:VIT_19s0177g00310 transcript:VIT_19s0177g00310.t01 gene_biotype:protein_coding transcript_biotype:protein_coding description:Tryptophan synthase [Source:UniProtKB/TrEMBL;Acc:F6H9B6])	-1.16
5.1.2.1	.Lipid metabolism.fatty acid biosynthesis.acetyl-CoA generation.plastidial pyruvate kinase	vit_02s0012g01170.t01	plastidial pyruvate kinase (original description: pep chromosome:12X:2:7190742:7217062:-1 gene:VIT_02s0012g01170 transcript:VIT_02s0012g01170.t01 gene_biotype:protein_coding transcript_biotype:protein_coding description:Pyruvate kinase [Source:UniProtKB/TrEMBL;Acc:F6HTA0])	-1.15
5.1.2.1	.Lipid metabolism.fatty acid biosynthesis.acetyl-CoA generation.plastidial pyruvate kinase	vit_05s0020g04480.t01	plastidial pyruvate kinase (original description: pep chromosome:12X:5:6284108:6299065:1 gene:VIT_05s0020g04480 transcript:VIT_05s0020g04480.t01 gene_biotype:protein_coding transcript_biotype:protein_coding description:Pyruvate kinase [Source:UniProtKB/TrEMBL;Acc:F6HDW1])	-1.29
5.1.2.2.2	.Lipid metabolism.fatty acid biosynthesis.acetyl-CoA generation.plastidial pyruvate dehydrogenase complex.dihydrolipoamide acetyltransferase component E2	vit_01s0011g03380.t01	dihydrolipoamide acetyltransferase component E2 of plastidial pyruvate dehydrogenase complex (original description: pep chromosome:12X:1:3061306:3065510:1 gene:VIT_01s0011g03380 transcript:VIT_01s0011g03380.t01 gene_biotype:protein_coding transcript_biotype:protein_coding description:Dihydrolipoamide acetyltransferase component of pyruvate dehydrogenase complex [Source:UniProtKB/TrEMBL;Acc:F6HFN8…	1
5.1.3.2.1	.Lipid metabolism.fatty acid biosynthesis.acetyl-CoA carboxylation.polymeric acetyl-CoA carboxylase complex.carboxyltransferase subunit alpha	vit_08s0007g01750.t01	carboxyltransferase subunit alpha of polymeric acetyl-CoA carboxylase complex (original description: pep chromosome:12X:8:15818802:15825490:1 gene:VIT_08s0007g01750 transcript:VIT_08s0007g01750.t01 gene_biotype:protein_coding transcript_biotype:protein_coding)	1.03
5.1.4.3	.Lipid metabolism.fatty acid biosynthesis.plastidial fatty acid synthase (ptFAS) system.hydroxyacyl-ACP dehydratase (ptHD)	vit_00s0357g00020.t01	hydroxyacyl-ACP dehydratase (ptHD) (original description: pep chromosome:12X:Un:25293946:25300201:-1 gene:VIT_00s0357g00020 transcript:VIT_00s0357g00020.t01 gene_biotype:protein_coding transcript_biotype:protein_coding)	1.48
5.1.4.3	.Lipid metabolism.fatty acid biosynthesis.plastidial fatty acid synthase (ptFAS) system.hydroxyacyl-ACP dehydratase (ptHD)	vit_12s0055g01100.t01	hydroxyacyl-ACP dehydratase (ptHD) (original description: pep chromosome:12X:12:14695782:14704321:1 gene:VIT_12s0055g01100 transcript:VIT_12s0055g01100.t01 gene_biotype:protein_coding transcript_biotype:protein_coding)	1.04
5.1.5.4	.Lipid metabolism.fatty acid biosynthesis.mitochondrial fatty acid synthase (mtFAS) system.malonyl-CoA:ACP transacylase	vit_06s0004g07380.t01	malonyl-CoA:ACP transacylase (original description: pep chromosome:12X:6:8138287:8142363:-1 gene:VIT_06s0004g07380 transcript:VIT_06s0004g07380.t01 gene_biotype:protein_coding transcript_biotype:protein_coding)	-2.19
5.2.2.4	.Lipid metabolism.glycerolipid biosynthesis.diacylglycerol.phosphatidate phosphatase (LPP-epsilon)	vit_04s0023g02150.t01	phosphatidate phosphatase (LPP-epsilon) (original description: pep chromosome:12X:4:18625081:18629045:-1 gene:VIT_04s0023g02150 transcript:VIT_04s0023g02150.t01 gene_biotype:protein_coding transcript_biotype:protein_coding)	4.68
5.3.6	.Lipid metabolism.galactolipid and sulfolipid biosynthesis.UDP-sulfoquinovose synthase	vit_04s0008g01190.t01	UDP-sulfoquinovose synthase (original description: pep chromosome:12X:4:978845:981639:-1 gene:VIT_04s0008g01190 transcript:VIT_04s0008g01190.t01 gene_biotype:protein_coding transcript_biotype:protein_coding)	-1.82
5.8.2.2.1	.Lipid metabolism.lipid trafficking.endoplasmic reticulum-plastid lipid transfer.TGD lipid importer complex.permease component TGD1	vit_05s0062g00940.t01	permease component TGD1 of TGD lipid importer complex (original description: pep chromosome:12X:5:19485585:19489323:1 gene:VIT_05s0062g00940 transcript:VIT_05s0062g00940.t01 gene_biotype:protein_coding transcript_biotype:protein_coding)	1.17
5.8.2.2.2	.Lipid metabolism.lipid trafficking.endoplasmic reticulum-plastid lipid transfer.TGD lipid importer complex.substrate binding component TGD2	vit_05s0102g01210.t01	substrate binding component TGD2 of TGD lipid importer complex (original description: pep chromosome:12X:5:23355084:23362536:-1 gene:VIT_05s0102g01210 transcript:VIT_05s0102g01210.t01 gene_biotype:protein_coding transcript_biotype:protein_coding)	1.27
5.8.2.4	.Lipid metabolism.lipid trafficking.endoplasmic reticulum-plastid lipid transfer.lipid trafficking cofactor (TGD5)	vit_18s0001g09410.t01	lipid trafficking cofactor (TGD5) (original description: pep chromosome:12X:18:7882116:7888555:-1 gene:VIT_18s0001g09410 transcript:VIT_18s0001g09410.t01 gene_biotype:protein_coding transcript_biotype:protein_coding)	1.23
5.8.3	.Lipid metabolism.lipid trafficking.fatty acid export protein (FAX)	vit_08s0058g01350.t01	fatty acid export protein (FAX) (original description: pep chromosome:12X:8:10809042:10817939:1 gene:VIT_08s0058g01350 transcript:VIT_08s0058g01350.t01 gene_biotype:protein_coding transcript_biotype:protein_coding)	1.09
7.12.2.1	.Coenzyme metabolism.tetrapyrrol biosynthesis.uroporphyrinogen III formation.porphobilinogen synthase	vit_18s0001g02550.t01	porphobilinogen synthase (original description: pep chromosome:12X:18:2813209:2821688:1 gene:VIT_18s0001g02550 transcript:VIT_18s0001g02550.t01 gene_biotype:protein_coding transcript_biotype:protein_coding description:Delta-aminolevulinic acid dehydratase [Source:UniProtKB/TrEMBL;Acc:A5B0X9])	-3.79
7.12.2.2	.Coenzyme metabolism.tetrapyrrol biosynthesis.uroporphyrinogen III formation.porphobilinogen deaminase	vit_00s0759g00010.t01	porphobilinogen deaminase (original description: pep chromosome:12X:Un:35090330:35100019:1 gene:VIT_00s0759g00010 transcript:VIT_00s0759g00010.t01 gene_biotype:protein_coding transcript_biotype:protein_coding)	-4.64
7.12.4.1	.Coenzyme metabolism.tetrapyrrol biosynthesis.protoporphyrin IX formation.uroporphyrinogen III decarboxylase	vit_13s0067g02450.t01	uroporphyrinogen III decarboxylase (original description: pep chromosome:12X:13:1338013:1342394:1 gene:VIT_13s0067g02450 transcript:VIT_13s0067g02450.t01 gene_biotype:protein_coding transcript_biotype:protein_coding description:Uroporphyrinogen decarboxylase [Source:UniProtKB/TrEMBL;Acc:D7T4F6])	-2.66
7.12.4.2.1	.Coenzyme metabolism.tetrapyrrol biosynthesis.protoporphyrin IX formation.coproporphyrinogen III oxidase activities.oxygen-dependent coproporphyrinogen III oxidase (HemF)	vit_03s0017g02330.t01	oxygen-dependent coproporphyrinogen III oxidase (HemF) (original description: pep chromosome:12X:3:19133648:19138529:-1 gene:VIT_03s0017g02330 transcript:VIT_03s0017g02330.t01 gene_biotype:protein_coding transcript_biotype:protein_coding)	-1.51
7.12.5.1	.Coenzyme metabolism.tetrapyrrol biosynthesis.heme biosynthesis and modification.ferrochelatase	vit_07s0031g03200.t01	ferrochelatase (original description: pep chromosome:12X:7:20057742:20077321:1 gene:VIT_07s0031g03200 transcript:VIT_07s0031g03200.t01 gene_biotype:protein_coding transcript_biotype:protein_coding description:Ferrochelatase [Source:UniProtKB/TrEMBL;Acc:D7SWL7])	3.14
7.12.6.1.3	.Coenzyme metabolism.tetrapyrrol biosynthesis.chlorophyll metabolism.magnesium-chelatase complex.component CHL-I	vit_10s0003g00890.t01	component CHL-I of magnesium-chelatase complex (original description: pep chromosome:12X:10:2130122:2132170:-1 gene:VIT_10s0003g00890 transcript:VIT_10s0003g00890.t01 gene_biotype:protein_coding transcript_biotype:protein_coding description:Mg-protoporphyrin IX chelatase [Source:UniProtKB/TrEMBL;Acc:F6HM73])	-2.78
7.12.6.3.1	.Coenzyme metabolism.tetrapyrrol biosynthesis.chlorophyll metabolism.Mg-protoporphyrin IX monomethylester cyclase complex.catalytic component CRD1	vit_08s0040g00390.t01	catalytic component CRD1 of Mg-protoporphyrin IX monomethylester cyclase complex (original description: pep chromosome:12X:8:11320926:11323200:1 gene:VIT_08s0040g00390 transcript:VIT_08s0040g00390.t01 gene_biotype:protein_coding transcript_biotype:protein_coding)	-1.5
7.12.6.4	.Coenzyme metabolism.tetrapyrrol biosynthesis.chlorophyll metabolism.divinyl chlorophyllide-a 8-vinyl-reductase	vit_05s0020g01840.t01	divinyl chlorophyllide-a 8-vinyl-reductase (original description: pep chromosome:12X:5:3554059:3555769:-1 gene:VIT_05s0020g01840 transcript:VIT_05s0020g01840.t01 gene_biotype:protein_coding transcript_biotype:protein_coding)	-1.26
7.12.6.5.2	.Coenzyme metabolism.tetrapyrrol biosynthesis.chlorophyll metabolism.protochlorophyllide oxidoreductase (POR) activities.light-dependent POR chaperone (CPP1)	vit_17s0000g04520.t01	light-dependent protochlorophyllide oxidoreductase chaperone (CPP1) (original description: pep chromosome:12X:17:4763241:4769092:1 gene:VIT_17s0000g04520 transcript:VIT_17s0000g04520.t01 gene_biotype:protein_coding transcript_biotype:protein_coding)	2.66
7.12.6.6.3	.Coenzyme metabolism.tetrapyrrol biosynthesis.chlorophyll metabolism.chlorophyll(ide) interconversions.geranylgeranyl reductase (ChlP)	vit_17s0000g06280.t01	geranylgeranyl reductase (ChlP) (original description: pep chromosome:12X:17:6820975:6822734:1 gene:VIT_17s0000g06280 transcript:VIT_17s0000g06280.t01 gene_biotype:protein_coding transcript_biotype:protein_coding)	2.83
7.12.6.7.2	.Coenzyme metabolism.tetrapyrrol biosynthesis.chlorophyll metabolism.chlorophyll breakdown.chlorophyll dephytylase (CLD)	vit_18s0089g01420.t01	chlorophyll dephytylase (CLD) (original description: pep chromosome:12X:18:29311324:29315400:-1 gene:VIT_18s0089g01420 transcript:VIT_18s0089g01420.t01 gene_biotype:protein_coding transcript_biotype:protein_coding)	1.95
9.1.2.2	.Secondary metabolism.terpenoids.methylerythritol phosphate (MEP) pathway.1-deoxy-D-xylulose 5-phosphate synthase (DXS)	vit_05s0020g02130.t01	1-deoxy-D-xylulose 5-phosphate synthase (DXS) (original description: pep chromosome:12X:5:3851143:3856263:-1 gene:VIT_05s0020g02130 transcript:VIT_05s0020g02130.t01 gene_biotype:protein_coding transcript_biotype:protein_coding)	1.69
9.1.2.3	.Secondary metabolism.terpenoids.methylerythritol phosphate (MEP) pathway.1-deoxy-D-xylulose 5-phosphate reductase (DXR)	vit_17s0000g08390.t01	1-deoxy-D-xylulose 5-phosphate reductase (DXR) (original description: pep chromosome:12X:17:9583427:9590334:-1 gene:VIT_17s0000g08390 transcript:VIT_17s0000g08390.t01 gene_biotype:protein_coding transcript_biotype:protein_coding)	-2.95
9.1.2.5	.Secondary metabolism.terpenoids.methylerythritol phosphate (MEP) pathway.4-diphosphocytidyl-2-C-methyl-D-erythritol kinase	vit_06s0009g02320.t01	4-diphosphocytidyl-2-C-methyl-D-erythritol kinase (original description: pep chromosome:12X:6:14652780:14664771:-1 gene:VIT_06s0009g02320 transcript:VIT_06s0009g02320.t01 gene_biotype:protein_coding transcript_biotype:protein_coding)	-1.75
9.1.2.7	.Secondary metabolism.terpenoids.methylerythritol phosphate (MEP) pathway.4-hydroxy-3-methylbut-2-enyl diphosphate synthase	vit_06s0004g02900.t01	4-hydroxy-3-methylbut-2-enyl diphosphate synthase (original description: pep chromosome:12X:6:3628878:3636663:-1 gene:VIT_06s0004g02900 transcript:VIT_06s0004g02900.t01 gene_biotype:protein_coding transcript_biotype:protein_coding)	-2.72
9.1.2.8	.Secondary metabolism.terpenoids.methylerythritol phosphate (MEP) pathway.4-hydroxy-3-methylbut-2-enyl diphosphate reductase	vit_03s0063g02030.t01	4-hydroxy-3-methylbut-2-enyl diphosphate reductase (original description: pep chromosome:12X:3:5305872:5311346:1 gene:VIT_03s0063g02030 transcript:VIT_03s0063g02030.t01 gene_biotype:protein_coding transcript_biotype:protein_coding)	1.62
10.3.2.5	.Redox homeostasis.low-molecular-weight scavengers.tocopherol biosynthesis.tocopherol cyclase (VTE1/TC)	vit_04s0008g03600.t01	tocopherol cyclase (VTE1/TC) (original description: pep chromosome:12X:4:2939918:2952641:-1 gene:VIT_04s0008g03600 transcript:VIT_04s0008g03600.t01 gene_biotype:protein_coding transcript_biotype:protein_coding)	1.35
10.4.1.1	.Redox homeostasis.hydrogen peroxide removal.ascorbate-glutathione cycle.ascorbate peroxidase (APX)	vit_04s0008g05490.t01	ascorbate peroxidase (APX) (original description: pep chromosome:12X:4:4942079:4950572:-1 gene:VIT_04s0008g05490 transcript:VIT_04s0008g05490.t01 gene_biotype:protein_coding transcript_biotype:protein_coding)	1.32
10.4.1.1	.Redox homeostasis.hydrogen peroxide removal.ascorbate-glutathione cycle.ascorbate peroxidase (APX)	vit_18s0001g06370.t01	ascorbate peroxidase (APX) (original description: pep chromosome:12X:18:4765814:4772318:-1 gene:VIT_18s0001g06370 transcript:VIT_18s0001g06370.t01 gene_biotype:protein_coding transcript_biotype:protein_coding)	2.02
10.4.1.2	.Redox homeostasis.hydrogen peroxide removal.ascorbate-glutathione cycle.monodehydroascorbate reductase (MDAR)	vit_02s0025g00340.t01	monodehydroascorbate reductase (MDAR) (original description: pep chromosome:12X:2:450368:457307:1 gene:VIT_02s0025g00340 transcript:VIT_02s0025g00340.t01 gene_biotype:protein_coding transcript_biotype:protein_coding)	1.11
10.4.3.2	.Redox homeostasis.hydrogen peroxide removal.peroxiredoxin activities.type-2 peroxiredoxin (PrxII)	vit_08s0007g03970.t01	type-2 peroxiredoxin (PrxII) (original description: pep chromosome:12X:8:17991838:17993627:1 gene:VIT_08s0007g03970 transcript:VIT_08s0007g03970.t01 gene_biotype:protein_coding transcript_biotype:protein_coding)	-2.16
10.5.5	.Redox homeostasis.chloroplast redox homeostasis.M-type thioredoxin	vit_19s0014g02890.t01	M-type thioredoxin (original description: pep chromosome:12X:19:2987871:3003816:1 gene:VIT_19s0014g02890 transcript:VIT_19s0014g02890.t01 gene_biotype:protein_coding transcript_biotype:protein_coding)	-1.22

## Sheet: Tab S6 - PPI Network
Supplemental Table S6. Protein-protein network of targeted significantly accumulated proteins in chloroplastidial exocarp at green and mature developmental stages
V1_ID	stringdb::database identifier	stringdb::canonical name	LogFC2	adjPvalue	BinCode	BinName
VIT_08s0007g02190	29760.VIT_08s0007g02190.t01	F6HKS7	1.21	0.015	1.1.1.1	PS.lightreaction.photosystem II.LHC-II
VIT_12s0028g00320	29760.VIT_12s0028g00320.t01	A5BPB2	1.27	0.037	1.1.1.1	PS.lightreaction.photosystem II.LHC-II
VIT_12s0055g01110	29760.VIT_12s0055g01110.t01	A5ASW8	1.5	0.049	1.1.1.1	PS.lightreaction.photosystem II.LHC-II
VIT_12s0057g00630	29760.VIT_12s0057g00630.t01	A5ASG6	1.36	0.017	1.1.1.1	PS.lightreaction.photosystem II.LHC-II
VIT_18s0089g01170	29760.VIT_18s0089g01170.t01	F6GVX0	1.46	0.028	1.1.1.1	PS.lightreaction.photosystem II.LHC-II
VIT_19s0014g03660	29760.VIT_19s0014g03660.t01	F6H2E4	1.43	0.029	1.1.1.1	PS.lightreaction.photosystem II.LHC-II
VIT_00s0207g00210	29760.VIT_00s0207g00210.t01	F6I229	1.43	0.004	1.1.1.2	PS.lightreaction.photosystem II.PSII polypeptide subunits
VIT_00s0904g00010	29760.VIT_00s0904g00010.t01	F6H8B4	1.17	0.026	1.1.1.2	PS.lightreaction.photosystem II.PSII polypeptide subunits
VIT_08s0040g00850	29760.VIT_08s0040g00850.t01	D7TQU9	1.49	0.033	1.1.1.2	PS.lightreaction.photosystem II.PSII polypeptide subunits
VIT_12s0028g01080	29760.VIT_12s0028g01080.t01	A5B1D3	1.03	0.027	1.1.1.2	PS.lightreaction.photosystem II.PSII polypeptide subunits
VIT_12s0059g01810	29760.VIT_12s0059g01810.t01	F6HIG7	2.44	0.016	1.1.1.2	PS.lightreaction.photosystem II.PSII polypeptide subunits
VIT_13s0019g02630	29760.VIT_13s0019g02630.t01	Q0ZJ40	1.11	0.009	1.1.1.2	PS.lightreaction.photosystem II.PSII polypeptide subunits
VIT_14s0060g00850	29760.VIT_14s0060g00850.t01	D7UA58	1.85	0.027	1.1.1.2	PS.lightreaction.photosystem II.PSII polypeptide subunits
VIT_18s0001g15360	29760.VIT_18s0001g15360.t01	E0CQM8	2.16	0.031	1.1.1.2	PS.lightreaction.photosystem II.PSII polypeptide subunits
VIT_19s0027g00200	29760.VIT_19s0027g00200.t01	A5AWT3	1.33	0.026	1.1.1.2	PS.lightreaction.photosystem II.PSII polypeptide subunits
VIT_05s0020g03180	29760.VIT_05s0020g03180.t01	A5AEB4	1	0.023	1.1.2.2	PS.lightreaction.photosystem I.PSI polypeptide subunits
VIT_07s0005g04920	29760.VIT_07s0005g04920.t01	F6HZU4	1.07	0.04	1.1.2.2	PS.lightreaction.photosystem I.PSI polypeptide subunits
VIT_03s0017g00940	29760.VIT_03s0017g00940.t01	F6HTI7	1.18	0.036	1.1.3	PS.lightreaction.cytochrome b6/f
VIT_19s0014g03850	29760.VIT_19s0014g03850.t01	A5BX41	1.53	0.006	1.1.3	PS.lightreaction.cytochrome b6/f
VIT_12s0055g00540	29760.VIT_12s0055g00540.t01	D7ST97	1.46	0.018	1.1.4.2	PS.lightreaction.ATP synthase.beta subunit
VIT_14s0068g01700	29760.VIT_14s0068g01700.t01	F6H464	1.76	0.001	1.1.4.2	PS.lightreaction.ATP synthase.beta subunit
VIT_18s0164g00030	29760.VIT_18s0164g00030.t01	F6HVW3	1.81	0.008	1.1.4.7	PS.lightreaction.ATP synthase.delta chain
VIT_04s0008g01910	29760.VIT_04s0008g01910.t01	F6H2S4	-3.11	0.013	1.1.5.2	PS.lightreaction.other electron carrier (ox/red).ferredoxin
VIT_12s0035g00270	29760.VIT_12s0035g00270.t01	F6HK77	-2.94	0.001	1.1.5.2	PS.lightreaction.other electron carrier (ox/red).ferredoxin
VIT_07s0031g03000	29760.VIT_07s0031g03000.t01	F6H4I4	-1.44	0.014	1.3.1	PS.calvin cycle.rubisco large subunit
VIT_16s0013g00330	29760.VIT_16s0013g00330.t01	D7U748	-1.72	0.003	1.3.1	PS.calvin cycle.rubisco large subunit
VIT_17s0000g06450	29760.VIT_17s0000g06450.t01	F6GT65	-1.53	0.001	1.3.11	PS.calvin cycle.RPE
VIT_02s0109g00080	29760.VIT_02s0109g00080.t01	F6H7Q2	-3.04	0.006	1.3.12	PS.calvin cycle.PRK
VIT_06s0004g00240	29760.VIT_06s0004g00240.t01	D7SLM9	-1.59	0.007	1.3.13	PS.calvin cycle.rubisco interacting
VIT_06s0004g05180	29760.VIT_06s0004g05180.t01	D7SKB2	-2.17	0	1.3.13	PS.calvin cycle.rubisco interacting
VIT_06s0061g00270	29760.VIT_06s0061g00270.t01	F6GWA8	-1.7	0.018	1.3.13	PS.calvin cycle.rubisco interacting
VIT_08s0007g00840	29760.VIT_08s0007g00840.t01	D7THJ7	-1.74	0.001	1.3.13	PS.calvin cycle.rubisco interacting
VIT_09s0002g03930	29760.VIT_09s0002g03930.t01	D7U0E8	-1.37	0.011	1.3.13	PS.calvin cycle.rubisco interacting
VIT_17s0000g03690	29760.VIT_17s0000g03690.t01	A5C718	-1.43	0.002	1.3.2	PS.calvin cycle.rubisco small subunit
VIT_14s0068g00680	29760.VIT_14s0068g00680.t01	F6H409	-1.59	0.004	1.3.4	PS.calvin cycle.GAP
VIT_18s0122g00960	29760.VIT_18s0122g00960.t01	D7UDC9	-1.15	0.002	1.3.4	PS.calvin cycle.GAP
VIT_03s0038g00670	29760.VIT_03s0038g00670.t01	A5BDH7	-2.92	0.025	1.3.6	PS.calvin cycle.aldolase
VIT_04s0023g03010	29760.VIT_04s0023g03010.t01	F6GWQ0	-2.05	0.01	1.3.6	PS.calvin cycle.aldolase
VIT_15s0048g00370	29760.VIT_15s0048g00370.t01	F6I397	-6.64	0.001	1.3.8	PS.calvin cycle.transketolase
VIT_13s0019g03350	29760.VIT_13s0019g03350.t01	D7TMH3	-1.83	0.009	1.3.9	PS.calvin cycle.seduheptulose bisphosphatase
